# Supplementary material for: Comparative transcriptomics analysis of compatible wild type and incompatible ΔlaeA mutant strains of Epichloë festucae in association with perennial ryegrass
Source: Data Brief. 2019 Mar 16;24:103843. doi: 10.1016/j.dib.2019.103843 (PMC6484362; doi:10.1016/j.dib.2019.103843)
Supplement: Multimedia component 3 [file mmc3.xlsx]

## Sheet: Sheet1
				Interproscan								BLASTP vs Swissprot												BLASTP vs Fungi Refseq Proteins												BLASTP vs Fungi Refseq RNAs
Gene	Fold Change	FDR		Features	Feature Names	GO ID	GO Description	Extended GO term IDs (includes immediate parent GO Terms	Extended GO term Descriptions (includes immediate parent GO Terms	IPRS ID		Hit Accession	Hit Description	% Identity	E-Value	Match Length	Query Length	Hit Length	Query Start	Query End	Hit Start	Hit End		Hit Accession	Hit Description	% Identity	E-Value	Match Length	Query Length	Hit Length	Query Start	Query End	Hit Start	Hit End		Hit Accession	Hit Description	% Identity	E-Value	Match Length	Query Length	Hit Length	Query Start	Query End	Hit Start	Hit End	Query Frame	Hit Frame
EfM3.000810	-2.97959	1.76762e-07		G3DSA:3.10.50.10 PS00026 G3DSA:3.20.20.80 PTHR11177 SM00636 PF00187 PTHR11177:SF21 SSF51445 SSF54556 PF00704 PS01095 SignalP-noTM G3DSA:3.30.60.10 PS50941 SignalP-TM SSF57016 SM00270	Chitin recognition or binding domain signature. Chitin recognition protein Glycosyl hydrolases family 18 Chitinases family 18 active site. Chitin-binding type-1 domain profile. Chitin binding domain	GO:0008061 GO:0003824 GO:0043169 GO:0005975 GO:0006032 GO:0004568 GO:0004553	chitin binding catalytic activity cation binding carbohydrate metabolic process chitin catabolic process chitinase activity hydrolase activity, hydrolyzing O-glycosyl compounds	GO:0097367 GO:0003674 GO:0008061 GO:0005488 GO:0003824 GO:0043169 GO:0043167 GO:0008150 GO:0044238 GO:0005975 GO:0008152 GO:0071704 GO:1901575 GO:1901071 GO:1901564 GO:1901565 GO:0006040 GO:1901136 GO:1901135 GO:0046348 GO:0043170 GO:1901072 GO:0006807 GO:0006026 GO:0006022 GO:0006030 GO:0006032 GO:0009056 GO:0009057 GO:0016787 GO:0016798 GO:0004553 GO:0004568	carbohydrate derivative binding molecular_function chitin binding binding catalytic activity cation binding ion binding biological_process primary metabolic process carbohydrate metabolic process metabolic process organic substance metabolic process organic substance catabolic process glucosamine-containing compound metabolic process organonitrogen compound metabolic process organonitrogen compou…	IPR018371 IPR013781 IPR011583 IPR001002 IPR017853 IPR001223 IPR001579,KEGG:00520+3.2.1.14		Q13231	Chitotriosidase-1 OS=Homo sapiens GN=CHIT1 PE=1 SV=1	33.0556	2e-50	360	1147	466	158	504	22	365		XP_002621019	bacteriodes thetaiotaomicron symbiotic chitinase [Blastomyces dermatitidis SLH14081]	55.0766		1044	1147	1090	124	1141	70	1087							2070
EfM3.000930	-2.76697	0.000128249		TIGR00820 PTHR11040:SF1 PF02535 PTHR11040	zip: ZIP zinc/iron transport family ZIP Zinc transporter	GO:0016021 GO:0005385 GO:0071577 GO:0055085 GO:0046873 GO:0030001 GO:0016020	integral component of membrane zinc ion transmembrane transporter activity zinc II ion transmembrane transport transmembrane transport metal ion transmembrane transporter activity metal ion transport membrane	GO:0005575 GO:0044425 GO:0016021 GO:0031224 GO:0022891 GO:0022890 GO:0022892 GO:0046915 GO:0005215 GO:0008324 GO:0072509 GO:0015075 GO:0022857 GO:0003674 GO:0005385 GO:0046873 GO:0030001 GO:0006829 GO:0044699 GO:0000041 GO:0051179 GO:0071577 GO:0098660 GO:0098662 GO:0009987 GO:0006812 GO:0006811 GO:0006810 GO:0034220 GO:0044765 GO:0044763 GO:0072511 GO:0051234 GO:0055085 GO:1902578 GO:0070838 GO:…	cellular_component membrane part integral component of membrane intrinsic component of membrane substrate-specific transmembrane transporter activity inorganic cation transmembrane transporter activity substrate-specific transporter activity transition metal ion transmembrane transporter activity transporter activity cation transmembrane transporter activity divalent inorganic cation transmembran…	IPR004698 IPR003689		Q12436	Zinc-regulated transporter 2 OS=Saccharomyces cerevisiae (strain ATCC 204508 / S288c) GN=ZRT2 PE=1 SV=1	35.5294	1e-80	425	375	422	3	374	8	422		XP_007825077	Zinc/iron permease, fungal/plant [Metarhizium robertsii ARSEF 23]	84.6774		372	375	373	3	374	4	373		XM_006965314	Trichoderma reesei QM6a 40s ribosomal protein S19e (TRIREDRAFT_121878), mRNA	90.6667	2e-176	450	462	631	1	450	54	503	1	1
EfM3.000970	-2.06931	0.000736781		Coil PTHR31138:SF0 PTHR31138								Q10327	Uncharacterized protein C32A11.02c OS=Schizosaccharomyces pombe (strain 972 / ATCC 24843) GN=SPAC32A11.02c PE=4 SV=1	25.8555	5e-73	789	840	851	5	776	3	718		XP_007811765	hypothetical protein MAC_05425 [Metarhizium acridum CQMa 102]	78.8915		848	840	839	1	839	1	839		XM_007826891	Metarhizium robertsii ARSEF 23 signaling protein mRNA	81.2314		1007	1011	1008	1	1003	1	1000	1	1
EfM3.001130	-6.78231	1.12127e-22		G3DSA:3.90.180.10 PTHR11695 SSF51735 G3DSA:3.40.50.720 SM00829 PS00059 PTHR11695:SF292 SSF50129 PF00107 PF08240	Enoylreductase Zinc-containing alcohol dehydrogenases signature. Zinc-binding dehydrogenase Alcohol dehydrogenase GroES-like domain	GO:0008270 GO:0016491 GO:0055114 GO:0000166 GO:0016747	zinc ion binding oxidoreductase activity oxidation-reduction process nucleotide binding transferase activity, transferring acyl groups other than amino-acyl groups	GO:0043169 GO:0046914 GO:0043167 GO:0003674 GO:0005488 GO:0046872 GO:0008270 GO:0003824 GO:0016491 GO:0008152 GO:0044710 GO:0008150 GO:0044699 GO:0055114 GO:0097159 GO:0000166 GO:0036094 GO:1901363 GO:1901265 GO:0016740 GO:0016746 GO:0016747	cation binding transition metal ion binding ion binding molecular_function binding metal ion binding zinc ion binding catalytic activity oxidoreductase activity metabolic process single-organism metabolic process biological_process single-organism process oxidation-reduction process organic cyclic compound binding nucleotide binding small molecule binding heterocyclic compound binding nucleoside …	IPR002085 IPR016040 IPR020843 IPR002328 IPR011032 IPR013149 IPR013154		P39849	Aryl-alcohol dehydrogenase OS=Pseudomonas putida GN=xylB PE=1 SV=1	42.8571	1e-95	364	374	366	6	369	5	363		XP_007825749	Alcohol dehydrogenase superfamily, zinc-type [Metarhizium robertsii ARSEF 23]	76.4398		382	374	386	1	372	1	382		XM_007826894	Metarhizium robertsii ARSEF 23 fmp27-like protein mRNA	75.1556		8996	9396	8895	81	9037	1	8891	1	1
EfM3.001290	-2.65218	4.63804e-10		SignalP-TM SignalP-noTM G3DSA:3.40.50.1820 PF10503 SSF53474	Esterase PHB depolymerase							Q9Y871	Feruloyl esterase B OS=Piromyces equi GN=ESTA PE=2 SV=1	30.7229	3e-15	166	275	536	53	215	292	454		XP_006967846	carbohydrate esterase family 1, partial [Trichoderma reesei QM6a]	68.8679	1e-103	212	275	306	28	239	33	244		XM_007825694	Metarhizium robertsii ARSEF 23 Peptidase S10, serine carboxypeptidase mRNA	77.881	3e-116	538	1498	1464	307	842	244	779	1	1
EfM3.001750	-2.51245	0.0193383		SSF53933 SignalP-TM PF00545 SignalP-noTM G3DSA:3.10.450.30	ribonuclease	GO:0004540 GO:0003723 GO:0004521	ribonuclease activity RNA binding endoribonuclease activity	GO:0016787 GO:0004518 GO:0004540 GO:0016788 GO:0003824 GO:0003674 GO:0097159 GO:0003723 GO:0003676 GO:1901363 GO:0005488 GO:0004519 GO:0004521	hydrolase activity nuclease activity ribonuclease activity hydrolase activity, acting on ester bonds catalytic activity molecular_function organic cyclic compound binding RNA binding nucleic acid binding heterocyclic compound binding binding endonuclease activity endoribonuclease activity	IPR016191 IPR000026		P10282	Guanyl-specific ribonuclease F1 OS=Gibberella fujikuroi PE=1 SV=4	63.0769	3e-48	130	134	131	4	133	6	131		XP_007821609	Ribonuclease/ribotoxin [Metarhizium robertsii ARSEF 23]	70.6767	4e-61	133	134	131	1	133	1	131		XM_007823419	Metarhizium robertsii ARSEF 23 beta-tubulin mRNA	79.7692		1300	1365	1356	1	1299	1	1299	1	1
EfM3.002200	-2.65689	0.0001778		PS51257 SignalP-TM	Prokaryotic membrane lipoprotein lipid attachment site profile.							P13474	Transforming protein p54/c-ets-1 OS=Gallus gallus GN=ETS1 PE=2 SV=1	24.6154	5	65	158	441	18	82	280	344		XP_007821666	hypothetical protein MAA_05477 [Metarhizium robertsii ARSEF 23]	58.6777	8e-33	121	158	166	5	122	3	121							636
EfM3.003520	4.12343	1.07049e-05															176												176							XM_007816099	Metarhizium acridum CQMa 102 U6 snRNA-associated protein LSm7, putative partial mRNA	80.2139	3e-91	374	393	408	22	389	31	401	1	1
EfM3.004170	4.91775	0.0239697		PS50882 G3DSA:3.30.70.330 PTHR12357 PF04146 SSF54928 PTHR12357:SF14	YTH domain profile. YT521-B-like domain	GO:0000166	nucleotide binding	GO:0097159 GO:0000166 GO:0036094 GO:0003674 GO:0005488 GO:1901363 GO:1901265	organic cyclic compound binding nucleotide binding small molecule binding molecular_function binding heterocyclic compound binding nucleoside phosphate binding	IPR007275 IPR012677		A9LNK9	30-kDa cleavage and polyadenylation specificity factor 30 OS=Arabidopsis thaliana GN=CPSF30 PE=1 SV=1	28.1938	4e-15	227	579	631	329	554	216	378		XP_007820204	YTH domain protein [Metarhizium robertsii ARSEF 23]	57.1918		584	579	649	26	577	73	649		XM_007812364	Metarhizium acridum CQMa 102 proteasome component C5 partial mRNA	81.0302		796	1009	792	133	928	1	792	1	1
EfM3.005020	-2.93432	4.70116e-11		G3DSA:3.50.50.60 G3DSA:3.90.660.10 SSF51905 PTHR10742 PTHR10742:SF21 SSF54373 PF01593	Flavin containing amine oxidoreductase	GO:0055114 GO:0016491	oxidation-reduction process oxidoreductase activity	GO:0008152 GO:0044710 GO:0008150 GO:0044699 GO:0055114 GO:0003824 GO:0003674 GO:0016491	metabolic process single-organism metabolic process biological_process single-organism process oxidation-reduction process catalytic activity molecular_function oxidoreductase activity	IPR002937		P23623	L-amino-acid oxidase OS=Neurospora crassa (strain ATCC 24698 / 74-OR23-1A / CBS 708.71 / DSM 1257 / FGSC 987) GN=lox PE=1 SV=2	51.6814		565	556	696	1	555	142	696		XP_008596358	flavin containing amine oxidoreductase [Beauveria bassiana ARSEF 2860]	63.0219		503	556	600	1	503	46	545		XM_007817288	Metarhizium acridum CQMa 102 integral membrane protein partial mRNA	77.058	1e-158	741	1042	870	225	963	58	796	1	1
EfM3.005300	-2.78363	6.33253e-06		G3DSA:3.30.70.80 PTHR10795:SF156 G3DSA:3.40.50.200 PTHR10795 SignalP-TM PF00082 SignalP-noTM SSF54897 PF05922 PR00723 SSF52743	Subtilase family Peptidase inhibitor I9 Subtilisin serine protease family (S8) signature	GO:0004252 GO:0006508 GO:0042802 GO:0043086	serine-type endopeptidase activity proteolysis identical protein binding negative regulation of catalytic activity	GO:0004252 GO:0004175 GO:0016787 GO:0017171 GO:0003824 GO:0070011 GO:0003674 GO:0008233 GO:0008236 GO:0044238 GO:0019538 GO:0043170 GO:0071704 GO:0008150 GO:0008152 GO:0006508 GO:0005488 GO:0042802 GO:0005515 GO:0050790 GO:0009892 GO:0019222 GO:0044092 GO:0050789 GO:0048519 GO:0065007 GO:0065009 GO:0043086	serine-type endopeptidase activity endopeptidase activity hydrolase activity serine hydrolase activity catalytic activity peptidase activity, acting on L-amino acid peptides molecular_function peptidase activity serine-type peptidase activity primary metabolic process protein metabolic process macromolecule metabolic process organic substance metabolic process biological_process metabolic process…	IPR000209 IPR015500 IPR009020 IPR010259		P29138	Cuticle-degrading protease OS=Metarhizium anisopliae GN=PR1 PE=1 SV=1	54.4987	5e-140	389	389	388	2	387	1	388		XP_007812076	subtilisin-like protease PR1I [Metarhizium acridum CQMa 102]	56.383	3e-140	376	389	391	14	386	14	387		XM_007814781	Metarhizium acridum CQMa 102 asparaginyl-tRNA synthetase partial mRNA	82.3121		1583	1707	1584	1	1583	1	1583	1	1
EfM3.005410	3.80951	0.0188055		G3DSA:3.90.79.10 PTHR11839 SSF55811 PR00502 PF00293 PTHR11839:SF1	NUDIX hydrolase family signature NUDIX domain	GO:0016787	hydrolase activity	GO:0016787 GO:0003674 GO:0003824	hydrolase activity molecular_function catalytic activity	IPR000086 IPR015797 IPR020476,KEGG:00790+3.6.1.-,KEGG:00230+3.6.1.-,KEGG:00540+3.6.1.-		Q01976	ADP-ribose pyrophosphatase OS=Saccharomyces cerevisiae (strain ATCC 204508 / S288c) GN=YSA1 PE=1 SV=2	54.8148	2e-41	135	170	231	5	136	66	199		XP_003051435	hypothetical protein NECHADRAFT_93915 [Nectria haematococca mpVI 77-13-4]	77.1654	7e-67	127	170	194	5	131	31	157		XM_006963559	Trichoderma reesei QM6a glycoside hydrolase family 3 (TRIREDRAFT_58450), partial mRNA	65.6874	8e-108	1702	2631	2391	508	2196	274	1962	1	1
EfM3.005440	-5.36821	1.0278e-10		G3DSA:3.30.559.10 PTHR31642:SF0 PF02458 PTHR31642	Transferase family	GO:0016747	transferase activity, transferring acyl groups other than amino-acyl groups	GO:0003824 GO:0016740 GO:0016746 GO:0016747 GO:0003674	catalytic activity transferase activity transferase activity, transferring acyl groups transferase activity, transferring acyl groups other than amino-acyl groups molecular_function	IPR023213 IPR003480		Q9FF86	BAHD acyltransferase DCR OS=Arabidopsis thaliana GN=DCR PE=2 SV=1	24.4444	4e-13	360	492	484	4	351	5	323		XP_008601539	trichothecene 3-O-acetyltransferase [Beauveria bassiana ARSEF 2860]	44.0404	2e-138	495	492	494	6	489	2	492		XM_008603316	Beauveria bassiana ARSEF 2860 polyketide synthase, putative partial mRNA	69.352	1e-130	1142	7825	7569	134	1269	77	1212	1	1
EfM3.005450	-6.87303	3.27184e-05		G3DSA:3.40.47.10 SSF52151 PS50075 SM00822 PF00107 SM00823 SM00827 PTHR11712:SF4 SSF51735 SSF53901 SSF53335 PF08659 PF00109 SSF50129 G3DSA:3.40.50.150 PS00606 SM00829 SM00825 G3DSA:3.40.50.720 SM00826 SSF55048 SSF47336 G3DSA:3.30.70.250 PTHR11712 PF00698 PF02801 G3DSA:3.40.366.10 G3DSA:3.90.180.10	Acyl carrier protein phosphopantetheine domain profile. Zinc-binding dehydrogenase Phosphopantetheine attachment site Acyl transferase domain in polyketide synthase (PKS) enzymes. KR domain Beta-ketoacyl synthase, N-terminal domain Beta-ketoacyl synthases active site. Enoylreductase Beta-ketoacyl synthase Acyl transferase domain Beta-ketoacyl synthase, C-terminal domain	GO:0003824 GO:0008152 GO:0016491 GO:0008270 GO:0055114 GO:0031177 GO:0016747 GO:0000166 GO:0005515 GO:0016740	catalytic activity metabolic process oxidoreductase activity zinc ion binding oxidation-reduction process phosphopantetheine binding transferase activity, transferring acyl groups other than amino-acyl groups nucleotide binding protein binding transferase activity	GO:0003824 GO:0003674 GO:0008150 GO:0008152 GO:0016491 GO:0043169 GO:0046914 GO:0043167 GO:0005488 GO:0046872 GO:0008270 GO:0044710 GO:0044699 GO:0055114 GO:0043168 GO:0072341 GO:0033218 GO:0019842 GO:0036094 GO:0031177 GO:0016740 GO:0016746 GO:0016747 GO:0097159 GO:0000166 GO:1901363 GO:1901265 GO:0005515	catalytic activity molecular_function biological_process metabolic process oxidoreductase activity cation binding transition metal ion binding ion binding binding metal ion binding zinc ion binding single-organism metabolic process single-organism process oxidation-reduction process anion binding modified amino acid binding amide binding vitamin binding small molecule binding phosphopantetheine b…	IPR016038 IPR016035 IPR009081 IPR020842 IPR013149 IPR020806 IPR020801 IPR016039 IPR013968 IPR014030 IPR011032 IPR018201 IPR020843 IPR020841 IPR016040 IPR020807 IPR016036 IPR014043 IPR014031 IPR001227		Q9Y7D5	Lovastatin diketide synthase LovF OS=Aspergillus terreus GN=lovF PE=1 SV=1	32.0683		2635	2578	2532	49	2567	12	2526		XP_660151	hypothetical protein AN2547.2 [Aspergillus nidulans FGSC A4]	50.5418		2584	2578	2534	26	2574	22	2532							822
EfM3.005460	-2.06873	0.00641118										Q8C0D0	Probable tRNA pseudouridine synthase 1 OS=Mus musculus GN=Trub1 PE=2 SV=1	33.3333	0.23	60	125	338	32	90	268	327		XP_007807214	hypothetical protein MAC_00874 [Metarhizium acridum CQMa 102]	72.3577	5e-54	123	125	215	1	123	1	123		XM_002558786	Penicillium chrysogenum Wisconsin 54-1255 hypothetical protein (Pc13g03960) mRNA, complete cds	71.987	2e-36	307	1222	705	253	558	193	498	1	1
EfM3.005950	2.38	4.96985e-05		PS00218 PTHR11785:SF80 PF00324 PTHR11785 PIRSF006060	Amino acid permeases signature. Amino acid permease	GO:0016021 GO:0006865 GO:0055085 GO:0006810 GO:0016020 GO:0003333 GO:0015171	integral component of membrane amino acid transport transmembrane transport transport membrane amino acid transmembrane transport amino acid transmembrane transporter activity	GO:0005575 GO:0044425 GO:0016021 GO:0031224 GO:0071705 GO:0006810 GO:0015849 GO:0006811 GO:0006865 GO:0015711 GO:0044765 GO:0006820 GO:0008150 GO:0044699 GO:0071702 GO:0051234 GO:0051179 GO:1902578 GO:0046942 GO:0009987 GO:0044763 GO:0055085 GO:0016020 GO:1903825 GO:0034220 GO:0003333 GO:0098656 GO:0022891 GO:0022892 GO:0005342 GO:0008514 GO:0005215 GO:0008509 GO:0015075 GO:0022857 GO:0003674 GO:…	cellular_component membrane part integral component of membrane intrinsic component of membrane nitrogen compound transport transport organic acid transport ion transport amino acid transport organic anion transport single-organism transport anion transport biological_process single-organism process organic substance transport establishment of localization localization single-organism localizatio…	IPR004840 IPR004841 IPR002293		P34054	Amino-acid permease inda1 OS=Hypocrea atroviridis GN=inda1 PE=2 SV=1	76.7888		573	576	573	3	575	2	573		XP_007818851	Amino-acid permease inda1 [Metarhizium robertsii ARSEF 23]	88.3478		575	576	575	1	575	1	575		XM_007820659	Metarhizium robertsii ARSEF 23 DUF1741-domain-containing protein mRNA	75.8258		1332	1911	1713	559	1889	373	1703	1	1
EfM3.006460	-8.40543	2.97932e-10		SignalP-noTM SignalP-TM SSF49695 G3DSA:2.60.20.10						IPR011024 IPR001064		Q8VCK7	Syncollin OS=Mus musculus GN=Sycn PE=2 SV=3	34.375	0.037	64	130	134	75	129	69	132							130							XM_008595552	Beauveria bassiana ARSEF 2860 MYND domain protein, putative partial mRNA	76.1317	1e-92	486	606	807	64	545	268	752	1	1
EfM3.007580	3.57651	1.81078e-12		SignalP-noTM SignalP-TM								Q6C9G0	Histone transcription regulator 3 homolog OS=Yarrowia lipolytica (strain CLIB 122 / E 150) GN=HIR3 PE=3 SV=2	30.4348	0.88	69	112	1921	26	94	1431	1491							112							XM_007826106	Metarhizium robertsii ARSEF 23 WD repeat protein mRNA	72.5385		3900	3906	3861	1	3891	1	3849	1	1
EfM3.009470	4.37415	4.88194e-10		SignalP-TM SignalP-noTM								Q96JE9	Microtubule-associated protein 6 OS=Homo sapiens GN=MAP6 PE=1 SV=2	33.3333	0.0001	126	328	813	87	211	551	673							328							XM_007824036	Metarhizium robertsii ARSEF 23 pH regulatory protein mrPacC mRNA	77.551		1764	2354	1779	273	2024	18	1775	1	1
EfM3.009650	-3.51321	1.00129e-12		PF12847 SSF53335 G3DSA:3.40.50.150 PTHR10108	Methyltransferase domain							P44074	Uncharacterized protein HI_0912 OS=Haemophilus influenzae (strain ATCC 51907 / DSM 11121 / KW20 / Rd) GN=HI_0912 PE=4 SV=1	27.7311	3e-05	119	235	254	1	117	30	142		XP_007796815	putative protein (sam-dependent methyltransferases) protein [Eutypa lata UCREL1]	52.9412	1e-78	238	235	266	1	232	28	265		XM_002848787	Arthroderma otae CBS 113480 UDP-bacillosamine synthetase, mRNA	73.9991		2273	2343	2289	16	2287	16	2233	1	1
EfM3.009660	-2.70386	3.37222e-07		PF01408 PF01041 SSF53383 PTHR22604:SF14 G3DSA:3.90.1150.10 G3DSA:3.40.50.720 PTHR22604 PF02894 SSF55347 SSF51735 G3DSA:3.30.360.10 G3DSA:3.40.640.10	Oxidoreductase family, NAD-binding Rossmann fold DegT/DnrJ/EryC1/StrS aminotransferase family Oxidoreductase family, C-terminal alpha/beta domain	GO:0016491 GO:0003824 GO:0030170 GO:0000166 GO:0055114 GO:0008152	oxidoreductase activity catalytic activity pyridoxal phosphate binding nucleotide binding oxidation-reduction process metabolic process	GO:0003824 GO:0003674 GO:0016491 GO:0043168 GO:0097159 GO:0043167 GO:0048037 GO:0030170 GO:1901363 GO:0005488 GO:0000166 GO:0036094 GO:1901265 GO:0008152 GO:0044710 GO:0008150 GO:0044699 GO:0055114	catalytic activity molecular_function oxidoreductase activity anion binding organic cyclic compound binding ion binding cofactor binding pyridoxal phosphate binding heterocyclic compound binding binding nucleotide binding small molecule binding nucleoside phosphate binding metabolic process single-organism metabolic process biological_process single-organism process oxidation-reduction process	IPR000683 IPR000653 IPR015424 IPR015422 IPR016040 IPR004104 IPR015421		P39623	Spore coat polysaccharide biosynthesis protein SpsC OS=Bacillus subtilis (strain 168) GN=spsC PE=3 SV=1	29.8153	9e-38	379	781	389	362	736	14	368		XP_003174128	hypothetical protein MGYG_04303 [Microsporum gypseum CBS 118893]	81.4103		780	781	776	1	780	1	776		XM_002848786	Arthroderma otae CBS 113480 enniatin synthetase, mRNA	69.6073		3310	4365	4317	654	3950	648	3920	1	1
EfM3.009670	-2.22668	0.000155116		PF00501 PF00550 PS00455 G3DSA:3.30.300.30 G3DSA:2.30.38.10 G3DSA:3.40.50.980 SSF52777 SSF56801 TIGR01733 PTHR24095:SF40 G3DSA:1.10.1200.10 PTHR24095 PS50075 PF00668 SSF47336	AMP-binding enzyme Phosphopantetheine attachment site Putative AMP-binding domain signature. AA-adenyl-dom: amino acid adenylation domain Acyl carrier protein phosphopantetheine domain profile. Condensation domain	GO:0008152 GO:0003824	metabolic process catalytic activity	GO:0008150 GO:0008152 GO:0003824 GO:0003674	biological_process metabolic process catalytic activity molecular_function	IPR000873 IPR009081 IPR020845 IPR010071 IPR001242		Q4WLW5	Nonribosomal peptide synthetase 12 OS=Neosartorya fumigata (strain ATCC MYA-4609 / Af293 / CBS 101355 / FGSC A1100) GN=NRPS12 PE=1 SV=1	31.0317	2e-152	1260	1455	3955	41	1255	2655	3868		XP_002848832	enniatin synthetase [Arthroderma otae CBS 113480]	62.3885		1457	1455	1438	1	1450	1	1433							4446
EfM3.009700	-2.05664	0.00994291		SSF54909 G3DSA:3.30.70.1060						IPR011008		P0AB57	Protein YciI OS=Shigella flexneri GN=yciI PE=3 SV=1	26.2626	0.003	99	121	98	17	115	3	97		XP_681152	hypothetical protein AN7883.2 [Aspergillus nidulans FGSC A4]	58.0952	8e-36	105	121	156	15	119	50	153							594
EfM3.009710	-2.46584	0.000161241		SignalP-TM								Q5B681	Probable beta-glucosidase N OS=Emericella nidulans (strain FGSC A4 / ATCC 38163 / CBS 112.46 / NRRL 194 / M139) GN=bglN PE=3 SV=1	41.4634	4.8	41	133	670	17	57	349	382							133							XM_001209125	Aspergillus terreus NIH2624 conserved hypothetical protein (ATEG_01760) partial mRNA	72.3404	6e-32	282	1905	1953	369	649	457	733	1	1
EfM3.009720	-2.56505	0.000114907		SSF56176 PS51387 PF08031 PF01565 PTHR13878 SignalP-noTM SignalP-TM PTHR13878:SF10 G3DSA:3.30.465.20	PCMH-type FAD-binding domain profile. Berberine and berberine like FAD binding domain	GO:0016614 GO:0055114 GO:0003824 GO:0050660 GO:0016491 GO:0008762	oxidoreductase activity, acting on CH-OH group of donors oxidation-reduction process catalytic activity flavin adenine dinucleotide binding oxidoreductase activity UDP-N-acetylmuramate dehydrogenase activity	GO:0003824 GO:0003674 GO:0016614 GO:0016491 GO:0008152 GO:0044710 GO:0008150 GO:0044699 GO:0055114 GO:0043168 GO:0050662 GO:0050660 GO:0097159 GO:0000166 GO:0036094 GO:0005488 GO:0048037 GO:0043167 GO:1901363 GO:1901265 GO:0008762 GO:0016616	catalytic activity molecular_function oxidoreductase activity, acting on CH-OH group of donors oxidoreductase activity metabolic process single-organism metabolic process biological_process single-organism process oxidation-reduction process anion binding coenzyme binding flavin adenine dinucleotide binding organic cyclic compound binding nucleotide binding small molecule binding binding cofactor…	IPR016166 IPR012951 IPR006094,KEGG:00520+1.1.1.158,UniPathway:UPA00219,KEGG:00550+1.1.1.158,MetaCyc:PWY-6386 IPR016168		P08159	6-hydroxy-D-nicotine oxidase OS=Arthrobacter oxydans PE=1 SV=2	29.2135	3e-12	178	505	458	27	202	38	206		XP_003844021	similar to FAD/FMN-containing isoamyl alcohol oxidase MreA [Leptosphaeria maculans JN3]	42.685	2e-162	581	635	671	64	629	110	671		XM_002848794	Arthroderma otae CBS 113480 multidrug resistance protein 2, mRNA	73.0973		3587	3807	3843	143	3718	116	3670	1	1
EfM3.009730	-2.21421	2.41232e-06		PTHR24221:SF24 SSF90123 PS50893 G3DSA:1.20.1560.10 PF00005 PS00211 PF00664 SSF52540 PS50929 SM00382 G3DSA:3.40.50.300 PTHR24221	ATP-binding cassette, ABC transporter-type domain profile. ABC transporter ABC transporters family signature. ABC transporter transmembrane region ABC transporter integral membrane type-1 fused domain profile. ATPases associated with a variety of cellular activities	GO:0016021 GO:0055085 GO:0005524 GO:0042626 GO:0006810 GO:0016887 GO:0017111 GO:0000166	integral component of membrane transmembrane transport ATP binding ATPase activity, coupled to transmembrane movement of substances transport ATPase activity nucleoside-triphosphatase activity nucleotide binding	GO:0005575 GO:0044425 GO:0016021 GO:0031224 GO:0009987 GO:0006810 GO:0051179 GO:0044765 GO:0044763 GO:1902578 GO:0008150 GO:0051234 GO:0055085 GO:0044699 GO:0043168 GO:0032559 GO:0030554 GO:0097367 GO:0097159 GO:0043167 GO:0035639 GO:1901265 GO:0032550 GO:0036094 GO:0032553 GO:0003674 GO:0005488 GO:0001883 GO:0032549 GO:0032555 GO:0017076 GO:0000166 GO:1901363 GO:0005524 GO:0001882 GO:0016787 GO:…	cellular_component membrane part integral component of membrane intrinsic component of membrane cellular process transport localization single-organism transport single-organism cellular process single-organism localization biological_process establishment of localization transmembrane transport single-organism process anion binding adenyl ribonucleotide binding adenyl nucleotide binding carbohyd…	IPR011527 IPR003439 IPR017871 IPR001140 IPR017940 IPR003593		P36619	Leptomycin B resistance protein pmd1 OS=Schizosaccharomyces pombe (strain 972 / ATCC 24843) GN=pmd1 PE=3 SV=2	33.5338		1330	1269	1362	27	1268	34	1351		XP_002848840	multidrug resistance protein 2 [Arthroderma otae CBS 113480]	73.7209		1290	1269	1280	1	1268	1	1268							603
EfM3.010300	-2.93956	3.36318e-10		SM00359 PTHR11063 PR00474 MF_00456 PTHR11063:SF6 TIGR01027 G3DSA:2.30.130.10 SSF88697 PIRSF000729 PF00696 G3DSA:3.40.1160.10 PF01472 PS00902 PS50890 SSF53633	Putative RNA-binding Domain in PseudoUridine synthase and Archaeosine transglycosylase Glutamate 5-kinase family signature Glutamate 5-kinase [proB]. proB: glutamate 5-kinase Amino acid kinase family PUA domain Glutamate 5-kinase signature. PUA domain profile.	GO:0003723 GO:0004349 GO:0006561 GO:0005737 GO:0008652	RNA binding glutamate 5-kinase activity proline biosynthetic process cytoplasm cellular amino acid biosynthetic process	GO:0097159 GO:0003674 GO:0003723 GO:0003676 GO:1901363 GO:0005488 GO:0019202 GO:0004349 GO:0016772 GO:0016301 GO:0016774 GO:0003824 GO:0016740 GO:0044283 GO:0019752 GO:0044249 GO:0006807 GO:0044281 GO:0009064 GO:1901362 GO:0044699 GO:1901576 GO:0044710 GO:0044711 GO:0006561 GO:0006560 GO:0006520 GO:0071704 GO:1901360 GO:1901605 GO:1901607 GO:0018130 GO:0008652 GO:0009987 GO:0009058 GO:0008150 GO:…	organic cyclic compound binding molecular_function RNA binding nucleic acid binding heterocyclic compound binding binding amino acid kinase activity glutamate 5-kinase activity transferase activity, transferring phosphorus-containing groups kinase activity phosphotransferase activity, carboxyl group as acceptor catalytic activity transferase activity small molecule biosynthetic process carboxylic…	IPR002478 IPR001057 IPR005715,KEGG:00330+2.7.2.11,UniPathway:UPA00098 IPR015947 IPR011529,UniPathway:UPA00098,KEGG:00330+2.7.2.11 IPR001048,Reactome:REACT_13 IPR019797,UniPathway:UPA00098,KEGG:00330+2.7.2.11		O13810	Probable glutamate 5-kinase OS=Schizosaccharomyces pombe (strain 972 / ATCC 24843) GN=SPAC17H9.13c PE=3 SV=1	51.3761	1e-139	436	465	402	15	447	6	384		XP_007822016	glutamate 5-kinase [Metarhizium robertsii ARSEF 23]	88.1466		464	465	460	1	464	1	460		XM_007811304	Metarhizium acridum CQMa 102 60S ribosome subunit biogenesis protein NIP7 partial mRNA	87.0036		554	1892	558	929	1482	1	554	1	1
EfM3.011910	-5.57289	1.55496e-13		PR00385 PR00463 PTHR24305 PS00086 G3DSA:1.10.630.10 PF00067 SSF48264	P450 superfamily signature E-class P450 group I signature Cytochrome P450 cysteine heme-iron ligand signature. Cytochrome P450	GO:0009055 GO:0020037 GO:0016705 GO:0055114 GO:0005506	electron carrier activity heme binding oxidoreductase activity, acting on paired donors, with incorporation or reduction of molecular oxygen oxidation-reduction process iron ion binding	GO:0003674 GO:0009055 GO:0020037 GO:0046906 GO:0097159 GO:0005488 GO:1901363 GO:0003824 GO:0016705 GO:0016491 GO:0008152 GO:0044710 GO:0008150 GO:0044699 GO:0055114 GO:0043169 GO:0046914 GO:0043167 GO:0005506 GO:0046872	molecular_function electron carrier activity heme binding tetrapyrrole binding organic cyclic compound binding binding heterocyclic compound binding catalytic activity oxidoreductase activity, acting on paired donors, with incorporation or reduction of molecular oxygen oxidoreductase activity metabolic process single-organism metabolic process biological_process single-organism process oxidation-…	IPR001128,Reactome:REACT_13433 IPR002401 IPR017972,Reactome:REACT_13433		Q12612	Trichodiene oxygenase OS=Fusarium sporotrichioides GN=TRI4 PE=3 SV=1	30.1688	9e-71	474	512	520	31	492	25	491		XP_007810777	calcineurin-dependent [Metarhizium acridum CQMa 102]	66.3405		511	512	560	1	511	69	560		XM_007811722	Metarhizium acridum CQMa 102 ribose-phosphate pyrophosphokinase partial mRNA	81.6858		1305	1740	1302	251	1553	1	1300	1	1
EfM3.012120	2.03624	0.00155381		SignalP-TM								Q9JZP1	UvrABC system protein A OS=Neisseria meningitidis serogroup B (strain MC58) GN=uvrA PE=3 SV=1	30.4878	9.7	82	112	949	21	100	717	790							112							XM_007811707	Metarhizium acridum CQMa 102 alcohol dehydrogenase I partial mRNA	79.5215		1045	1062	1062	18	1061	17	1061	1	1
EfM3.012640	-2.81116	3.35812e-07		SSF81665 G3DSA:3.40.1110.10 G3DSA:2.70.150.10 SM00831 PTHR24093:SF58 PR00119 PF00689 PF00690 SSF81653 SSF81660 PS00154 PF00702 PF00122 PTHR24093 SSF56784 TIGR01494 G3DSA:1.20.1110.10 PR00121	Cation transporter/ATPase, N-terminus P-type cation-transporting ATPase superfamily signature Cation transporting ATPase, C-terminus E1-E2 ATPases phosphorylation site. haloacid dehalogenase-like hydrolase E1-E2 ATPase ATPase_P-type: HAD ATPase, P-type, family IC Sodium/potassium-transporting ATPase signature	GO:0006812 GO:0015662 GO:0005524 GO:0016020 GO:0016820 GO:0008152 GO:0003824 GO:0046872 GO:0000166 GO:0006754	cation transport ATPase activity, coupled to transmembrane movement of ions, phosphorylative mechanism ATP binding membrane hydrolase activity, acting on acid anhydrides, catalyzing transmembrane movement of substances metabolic process catalytic activity metal ion binding nucleotide binding ATP biosynthetic process	GO:0006812 GO:0006811 GO:0006810 GO:0044765 GO:0008150 GO:1902578 GO:0051234 GO:0051179 GO:0044699 GO:0003674 GO:0016887 GO:0042625 GO:0042626 GO:0016820 GO:0042623 GO:0015399 GO:0022804 GO:0016787 GO:0005215 GO:0017111 GO:0003824 GO:0022891 GO:0016818 GO:0022892 GO:0043492 GO:0016817 GO:0015075 GO:0016462 GO:0022857 GO:0015662 GO:0015405 GO:0043168 GO:0032559 GO:0030554 GO:0097367 GO:0097159 GO:…	cation transport ion transport transport single-organism transport biological_process single-organism localization establishment of localization localization single-organism process molecular_function ATPase activity ATPase activity, coupled to transmembrane movement of ions ATPase activity, coupled to transmembrane movement of substances hydrolase activity, acting on acid anhydrides, catalyzing …	IPR023299 IPR023300 IPR004014 IPR001757 IPR006068 IPR023306 IPR018303 IPR005834 IPR008250 IPR023214 IPR023298 IPR006069		P13607	Sodium/potassium-transporting ATPase subunit alpha OS=Drosophila melanogaster GN=Atpalpha PE=1 SV=3	32.7899	3e-154	1104	1087	1041	44	1086	1	1040		XP_007818588	ATPase, P-type phosphorylation site [Metarhizium robertsii ARSEF 23]	76.9982		1126	1087	1107	1	1086	1	1107							588
EfM3.013140	2.55302	1.65237e-08		PTHR24055 PS00107 SSF56112 G3DSA:3.30.200.20 PTHR24055:SF0 PS50011 SM00220 PF00069 G3DSA:1.10.510.10	Protein kinases ATP-binding region signature. Protein kinase domain profile. Serine/Threonine protein kinases, catalytic domain Protein kinase domain	GO:0005524 GO:0016772 GO:0006468 GO:0004672	ATP binding transferase activity, transferring phosphorus-containing groups protein phosphorylation protein kinase activity	GO:0043168 GO:0032559 GO:0030554 GO:0097367 GO:0097159 GO:0043167 GO:0035639 GO:1901265 GO:0032550 GO:0036094 GO:0032553 GO:0003674 GO:0005488 GO:0001883 GO:0032549 GO:0032555 GO:0017076 GO:0000166 GO:1901363 GO:0005524 GO:0001882 GO:0016772 GO:0016740 GO:0003824 GO:0044238 GO:0006468 GO:0044260 GO:0044267 GO:0019538 GO:0016310 GO:0009987 GO:0006796 GO:0006464 GO:0043170 GO:0071704 GO:0043412 GO:…	anion binding adenyl ribonucleotide binding adenyl nucleotide binding carbohydrate derivative binding organic cyclic compound binding ion binding purine ribonucleoside triphosphate binding nucleoside phosphate binding purine ribonucleoside binding small molecule binding ribonucleotide binding molecular_function binding purine nucleoside binding ribonucleoside binding purine ribonucleotide binding…	IPR017441 IPR011009 IPR000719 IPR002290		Q03563	Serine/threonine-protein kinase spk-1 OS=Caenorhabditis elegans GN=spk-1 PE=2 SV=3	35.4651	6e-23	172	446	1003	29	194	394	565		XP_009652059	protein kinase domain-containing protein [Verticillium dahliae VdLs.17]	74.8826		426	446	461	17	441	36	457		XM_007809607	Metarhizium acridum CQMa 102 putative DNA cytosine methyltransferase partial mRNA	65.345	5e-68	1261	3877	2853	2194	3440	1396	2633	1	1
EfM3.013170	-4.77779	2.68587e-05		SignalP-TM SignalP-noTM SSF51445 G3DSA:3.20.20.80 PTHR32519:SF0 PF00332 PTHR32519	Glycosyl hydrolases family 17	GO:0043169 GO:0003824 GO:0005975 GO:0004553	cation binding catalytic activity carbohydrate metabolic process hydrolase activity, hydrolyzing O-glycosyl compounds	GO:0043169 GO:0003674 GO:0005488 GO:0043167 GO:0003824 GO:0008150 GO:0044238 GO:0005975 GO:0008152 GO:0071704 GO:0016787 GO:0016798 GO:0004553	cation binding molecular_function binding ion binding catalytic activity biological_process primary metabolic process carbohydrate metabolic process metabolic process organic substance metabolic process hydrolase activity hydrolase activity, acting on glycosyl bonds hydrolase activity, hydrolyzing O-glycosyl compounds	IPR017853 IPR013781 IPR000490,KEGG:00500+3.2.1.39		Q59XX2	Cell surface mannoprotein MP65 OS=Candida albicans (strain SC5314 / ATCC MYA-2876) GN=MP65 PE=1 SV=2	43.1373	3e-69	255	422	378	160	412	129	375		XP_007820737	Glycoside hydrolase, superfamily [Metarhizium robertsii ARSEF 23]	69.1176	6e-143	272	422	304	150	421	34	304		XM_007809831	Metarhizium acridum CQMa 102 cell wall glucanase (Scw4), putative partial mRNA	69.0856	1e-67	689	2082	2403	1248	1925	723	1403	1	1
EfM3.014350	-2.46821	0.000184717		SignalP-noTM SignalP-TM								A9BDM7	3-isopropylmalate dehydratase large subunit OS=Prochlorococcus marinus (strain MIT 9211) GN=leuC PE=3 SV=1	37.7049	0.63	61	104	471	16	74	382	442		XP_003175859	hypothetical protein MGYG_03379 [Microsporum gypseum CBS 118893]	60.5769	4e-36	104	104	108	3	103	5	108							2136
EfM3.014520	-2.28976	0.0391497										Q80SY5	Pre-mRNA-splicing factor 38B OS=Mus musculus GN=Prpf38b PE=1 SV=1	25.7862	0.018	159	3484	542	3175	3331	392	533		XP_007819219	hypothetical protein MAA_03030 [Metarhizium robertsii ARSEF 23]	56.7669	1e-114	532	3484	3456	2959	3483	2959	3456		XM_007821029	Metarhizium robertsii ARSEF 23 Ribosomal protein L22e mRNA	93.0667	1e-157	375	375	375	1	375	1	375	1	1
EfM3.014760	-2.06565	0.00050553		PTHR11926 PF00201 SSF53756 G3DSA:3.40.50.2000 PTHR11926:SF2	UDP-glucoronosyl and UDP-glucosyl transferase	GO:0008152 GO:0016758	metabolic process transferase activity, transferring hexosyl groups	GO:0008150 GO:0008152 GO:0016758 GO:0016740 GO:0003674 GO:0016757 GO:0003824	biological_process metabolic process transferase activity, transferring hexosyl groups transferase activity molecular_function transferase activity, transferring glycosyl groups catalytic activity	IPR002213		Q8KHE4	4'-demethylrebeccamycin synthase OS=Lechevalieria aerocolonigenes GN=rebG PE=1 SV=1	30.1149	2e-44	435	456	421	9	439	5	410		XP_008079738	UDP-Glycosyltransferase/glycogen phosphorylase [Glarea lozoyensis ATCC 20868]	46.3736	6e-145	455	456	448	1	454	1	448							1834
EfM3.014780	-4.40424	0.00212677		PTHR21240 PF04909 G3DSA:3.20.20.140 SSF51556	Amidohydrolase	GO:0008152 GO:0003824	metabolic process catalytic activity	GO:0008150 GO:0008152 GO:0003824 GO:0003674	biological_process metabolic process catalytic activity molecular_function	IPR006992		Q54LN9	2-amino-3-carboxymuconate-6-semialdehyde decarboxylase OS=Dictyostelium discoideum GN=acmsd PE=3 SV=1	25.7235	3e-16	311	336	359	36	335	76	354		XP_011321697	hypothetical protein FGSG_03965 [Fusarium graminearum PH-1]	73.4568		324	336	336	1	324	1	319		XM_002151704	Penicillium marneffei ATCC 18224 multidrug resistance-associated protein, putative, mRNA	64.2922	6e-100	2218	4815	4382	1926	4126	2018	4191	1	1
EfM3.014830	-2.13313	0.00595824		SSF51735 SSF52777 SM00826 SSF52151 PS00440 PF13847 G3DSA:3.40.50.150 SSF53335 PF08659 G3DSA:3.40.366.10 G3DSA:3.40.50.720 SM00827 SM00825 PTHR11712 PF08240 PF00755 SSF53901 G3DSA:3.30.70.250 PF00109 SSF50129 PF00107 PF00698 G3DSA:3.40.47.10 PTHR11712:SF4 SM00829 SSF55048 SM00822 PS50075 PF02801 G3DSA:3.90.180.10	Acyltransferases ChoActase / COT / CPT family signature 2. Methyltransferase domain KR domain Acyl transferase domain in polyketide synthase (PKS) enzymes. Beta-ketoacyl synthase Alcohol dehydrogenase GroES-like domain Choline/Carnitine o-acyltransferase Beta-ketoacyl synthase, N-terminal domain Zinc-binding dehydrogenase Acyl transferase domain Enoylreductase Acyl carrier protein phosphopantethe…	GO:0008152 GO:0016746 GO:0016740 GO:0000166 GO:0016491 GO:0055114 GO:0003824 GO:0008270 GO:0016747 GO:0005515	metabolic process transferase activity, transferring acyl groups transferase activity nucleotide binding oxidoreductase activity oxidation-reduction process catalytic activity zinc ion binding transferase activity, transferring acyl groups other than amino-acyl groups protein binding	GO:0008150 GO:0008152 GO:0003824 GO:0016740 GO:0016746 GO:0003674 GO:0097159 GO:0000166 GO:0036094 GO:0005488 GO:1901363 GO:1901265 GO:0016491 GO:0044710 GO:0044699 GO:0055114 GO:0043169 GO:0046914 GO:0043167 GO:0046872 GO:0008270 GO:0016747 GO:0005515	biological_process metabolic process catalytic activity transferase activity transferase activity, transferring acyl groups molecular_function organic cyclic compound binding nucleotide binding small molecule binding binding heterocyclic compound binding nucleoside phosphate binding oxidoreductase activity single-organism metabolic process single-organism process oxidation-reduction process catio…	IPR020807 IPR016035 IPR000542 IPR013968 IPR001227 IPR016040 IPR020801 IPR020841 IPR013154 IPR016039 IPR014030 IPR011032 IPR013149 IPR014043 IPR016038 IPR020843 IPR016036 IPR020842 IPR009081 IPR014031		Q9Y7D5	Lovastatin diketide synthase LovF OS=Aspergillus terreus GN=lovF PE=1 SV=1	34.2363		1329	3144	2532	8	1312	13	1280		XP_003040686	hypothetical protein NECHADRAFT_78513 [Nectria haematococca mpVI 77-13-4]	39.1711		3209	3144	3044	8	3140	9	3041		XM_008094196	Colletotrichum graminicola M1.001 beta-ketoacyl synthase domain-containing protein partial mRNA	64.9773		4183	9351	9612	5214	9331	5571	9589	1	1
EfM3.014920	-3.17903	0.0232912		PF00043 SSF47616 SSF52833 PS50404 PS50405 PTHR11260 G3DSA:1.20.1050.10 G3DSA:3.40.30.10 PF13417	Glutathione S-transferase, C-terminal domain Soluble glutathione S-transferase N-terminal domain profile. Soluble glutathione S-transferase C-terminal domain profile. Glutathione S-transferase, N-terminal domain	GO:0005515	protein binding	GO:0003674 GO:0005488 GO:0005515	molecular_function binding protein binding	IPR004046 IPR010987 IPR012336 IPR004045 IPR017933		Q6R4B4	Glutathione-S-transferase OS=Alternaria alternata PE=1 SV=1	35.5422	7e-29	166	250	231	17	180	12	171		XP_007817162	Glutathione S-transferase [Metarhizium robertsii ARSEF 23]	89.5582	3e-168	249	250	249	1	249	1	249		XM_007818970	Metarhizium robertsii ARSEF 23 Cytochrome P450 CYP5082C1 mRNA	75.8152		1104	1690	1524	239	1338	10	1109	1	1
EfM3.015200	2.77202	0.00543539															269												269							XM_007823993	Metarhizium robertsii ARSEF 23 leucine Rich Repeat domain-containing protein mRNA	75.9407		1754	3475	2235	591	2340	1	1747	1	1
EfM3.016770	-2.88446	0.013127		SignalP-noTM SignalP-TM								Q6J8E4	Neuraminidase (Fragment) OS=Influenza A virus (strain A/Hong Kong/212/2003 H5N1 genotype Z+) GN=NA PE=3 SV=1	28.3465	1.1	127	182	469	34	159	239	358		XP_007275972	hypothetical protein CGGC5_5250 [Colletotrichum gloeosporioides Nara gc5]	51.9126	4e-49	183	182	180	1	180	1	179		XM_003000212	Verticillium albo-atrum VaMs.102 allantoate permease, mRNA	72.6164	7e-143	902	1230	1527	327	1228	85	986	1	1
EfM3.017060	-7.54038	1.92675e-36		PTHR11802:SF4 SSF53474 SignalP-noTM PF00450 G3DSA:3.40.50.1820 PTHR11802 PR00724	Serine carboxypeptidase Carboxypeptidase C serine protease (S10) family signature	GO:0004185 GO:0006508	serine-type carboxypeptidase activity proteolysis	GO:0016787 GO:0003824 GO:0004180 GO:0017171 GO:0004185 GO:0008238 GO:0070011 GO:0003674 GO:0070008 GO:0008233 GO:0008236 GO:0044238 GO:0019538 GO:0043170 GO:0071704 GO:0008150 GO:0008152 GO:0006508	hydrolase activity catalytic activity carboxypeptidase activity serine hydrolase activity serine-type carboxypeptidase activity exopeptidase activity peptidase activity, acting on L-amino acid peptides molecular_function serine-type exopeptidase activity peptidase activity serine-type peptidase activity primary metabolic process protein metabolic process macromolecule metabolic process organic su…	IPR001563		P52718	Serine-type carboxypeptidase F OS=Aspergillus niger GN=pepF PE=1 SV=3	43.8433	7e-135	536	552	531	7	522	14	531		XP_007821817	serine carboxypeptidase [Metarhizium robertsii ARSEF 23]	72.9583		551	552	551	1	545	1	550		XM_007823626	Metarhizium robertsii ARSEF 23 serine carboxypeptidase mRNA	74.1	3e-175	1000	1767	1656	751	1746	655	1650	1	1
EfM3.017940	-3.622	2.99444e-09		PTHR11662:SF4 G3DSA:1.20.1250.20 SSF103473 PTHR11662 PF07690	Major Facilitator Superfamily	GO:0055085 GO:0016021	transmembrane transport integral component of membrane	GO:0009987 GO:0006810 GO:0051179 GO:0044765 GO:0044763 GO:1902578 GO:0008150 GO:0051234 GO:0055085 GO:0044699 GO:0005575 GO:0044425 GO:0016021 GO:0031224	cellular process transport localization single-organism transport single-organism cellular process single-organism localization biological_process establishment of localization transmembrane transport single-organism process cellular_component membrane part integral component of membrane intrinsic component of membrane	IPR016196 IPR011701		O94491	Uncharacterized transporter C417.10 OS=Schizosaccharomyces pombe (strain 972 / ATCC 24843) GN=SPCC417.10 PE=3 SV=1	38.3051	1e-68	295	376	508	22	313	39	332		XP_007824649	Major facilitator superfamily transporter [Metarhizium robertsii ARSEF 23]	70.997	2e-170	331	376	495	26	356	23	353		XM_007826464	Metarhizium robertsii ARSEF 23 TPR domain protein mRNA	79.2917		1666	2286	1713	367	2032	48	1713	1	1
EfM3.019260	4.36896	0.0001778		Coil SSF54909						IPR011008		Q9HDU7	UPF0643 protein PB2B2.08 OS=Schizosaccharomyces pombe (strain 972 / ATCC 24843) GN=SPBPB2B2.08 PE=3 SV=1	40.2174	4e-34	184	216	220	33	207	33	214		XP_007819567	eukaryotic translation initiation factor 3 subunit-like protein [Metarhizium robertsii ARSEF 23]	79.1667	6e-127	216	216	216	1	213	1	216		XM_007821375	Metarhizium robertsii ARSEF 23 eukaryotic translation initiation factor 3 subunit H mRNA	80.6808		1087	1086	1083	1	1086	1	1083	1	1
EfM3.019330	-2.06778	0.00125857		PTHR10992:SF230 PF12697 SSF53474 G3DSA:3.40.50.1820 PTHR10992	Alpha/beta hydrolase family							O31266	1H-3-hydroxy-4-oxoquinaldine 2,4-dioxygenase OS=Arthrobacter nitroguajacolicus GN=hod PE=1 SV=1	29.3578	6e-05	109	251	276	27	134	24	126		XP_007814162	alpha/beta hydrolase, putative [Metarhizium acridum CQMa 102]	87.0968	1e-162	248	251	297	1	248	1	248		XM_007815976	Metarhizium acridum CQMa 102 hypothetical protein partial mRNA	75.7282	3e-33	206	413	1929	19	224	1579	1784	1	1
EfM3.019640	-3.91963	6.876e-16		PF11958 SignalP-TM SignalP-noTM	Domain of unknown function (DUF3472)					IPR021862		Q59QA5	Predicted GPI-anchored protein 49 OS=Candida albicans (strain SC5314 / ATCC MYA-2876) GN=PGA49 PE=1 SV=1	38.2979	2.1	47	247	734	27	73	397	441		XP_007815977	hypothetical protein MAC_09637 [Metarhizium acridum CQMa 102]	53.2787	6e-82	244	247	239	1	240	1	239		XM_007820982	Metarhizium robertsii ARSEF 23 GTP-binding protein EsdC mRNA	84.6395		957	1116	951	13	951	1	951	1	1
EfM3.019770	-2.81661	0.0484831		SignalP-noTM Coil													572							XP_007808963	hypothetical protein MAC_02623 [Metarhizium acridum CQMa 102]	31.8033	3e-34	610	572	604	22	556	23	604		XM_007818384	Metarhizium robertsii ARSEF 23 Ribonuclease H domain protein mRNA	79.0997	2e-146	622	750	996	86	700	329	946	1	1
EfM3.020980	2.45952	8.31471e-05										Q124G8	UPF0225 protein Bpro_4182 OS=Polaromonas sp. (strain JS666 / ATCC BAA-500) GN=Bpro_4182 PE=3 SV=1	48.2759	2.3	29	467	139	104	132	67	95		XP_003052796	predicted protein [Nectria haematococca mpVI 77-13-4]	47.3568	5e-133	454	467	560	6	453	92	532		XM_007816067	Metarhizium acridum CQMa 102 hypothetical protein partial mRNA	68.1884	3e-135	1380	1578	1407	166	1535	31	1385	1	1
EfM3.021760	-2.69338	0.000950368										P03874	Cytochrome B pre-mRNA-processing protein 2 OS=Saccharomyces cerevisiae (strain ATCC 204508 / S288c) GN=CBP2 PE=1 SV=2	34	5.3	50	87	630	39	85	22	71							87												525
EfM3.022230	-12.5548	1.66696e-18		SSF52833 G3DSA:3.40.30.20 PTHR13789:SF87 G3DSA:3.30.9.10 PTHR13789 PR00420 PF07976 SSF54373 G3DSA:3.50.50.60 PF01494 SSF51905	Aromatic-ring hydroxylase (flavoprotein monooxygenase) signature Phenol hydroxylase, C-terminal dimerisation domain FAD binding domain	GO:0008152 GO:0016491	metabolic process oxidoreductase activity	GO:0008150 GO:0008152 GO:0003824 GO:0003674 GO:0016491	biological_process metabolic process catalytic activity molecular_function oxidoreductase activity	IPR012336 IPR003042 IPR012941,UniPathway:UPA00728,KEGG:00623+1.14.13.7,MetaCyc:PWY-5418,KEGG:00361+1.14.13.7,KEGG:00627+1.14.13.7 IPR002938		P15245	Phenol 2-monooxygenase OS=Trichosporon cutaneum PE=1 SV=3	33.0447	1e-102	693	645	665	1	630	1	642		XP_007821494	FAD binding domain-containing protein [Metarhizium robertsii ARSEF 23]	82.0189		634	645	643	7	639	5	638		XM_007823304	Metarhizium robertsii ARSEF 23 hypothetical protein mRNA	72.9111	5e-107	742	1431	1467	646	1373	637	1370	1	1
EfM3.022240	-8.75851	1.65469e-09										Q4WAZ9	Nonribosomal peptide synthetase 14 OS=Neosartorya fumigata (strain ATCC MYA-4609 / Af293 / CBS 101355 / FGSC A1100) GN=NRPS14 PE=2 SV=2	44.1176	1.1	34	477	4007	198	231	453	486		XP_007821495	hypothetical protein MAA_05306 [Metarhizium robertsii ARSEF 23]	56.7873	2e-156	442	545	488	106	535	35	466		XM_007823304	Metarhizium robertsii ARSEF 23 hypothetical protein mRNA	72.9111	6e-107	742	1635	1467	850	1577	637	1370	1	1
EfM3.023890	-4.04861	0.0001778		PTHR11360:SF11 G3DSA:1.20.1250.20 PTHR11360 SSF103473 PF07690	Major Facilitator Superfamily	GO:0055085 GO:0016021	transmembrane transport integral component of membrane	GO:0009987 GO:0006810 GO:0051179 GO:0044765 GO:0044763 GO:1902578 GO:0008150 GO:0051234 GO:0055085 GO:0044699 GO:0005575 GO:0044425 GO:0016021 GO:0031224	cellular process transport localization single-organism transport single-organism cellular process single-organism localization biological_process establishment of localization transmembrane transport single-organism process cellular_component membrane part integral component of membrane intrinsic component of membrane	IPR016196 IPR011701		A1L1W9	Monocarboxylate transporter 10 OS=Danio rerio GN=slc16a10 PE=2 SV=1	25.9067	2e-19	386	453	505	12	374	46	411		XP_008596080	Major facilitator superfamily, general substrate transporter [Beauveria bassiana ARSEF 2860]	71.4932		442	453	454	11	452	23	454		XM_007817432	Metarhizium acridum CQMa 102 hypothetical protein partial mRNA	73.6559	3e-86	558	585	582	35	585	35	582	1	1
EfM3.023930	-3.92714	0.00163848		SignalP-noTM SignalP-TM								P31809	Carcinoembryonic antigen-related cell adhesion molecule 1 OS=Mus musculus GN=Ceacam1 PE=1 SV=1	60.6061	0.001	33	273	521	204	235	419	451		XP_007822388	wsc2 [Metarhizium robertsii ARSEF 23]	57.8512	3e-88	242	273	263	24	265	24	260		XM_007824198	Metarhizium robertsii ARSEF 23 hypothetical protein mRNA	70.1613	8e-38	372	678	618	1	371	1	362	1	1
EfM3.024330	2.32047	1.92812e-06		G3DSA:2.120.10.10 SignalP-noTM SSF50939						IPR011040,KEGG:00600+3.2.1.18,KEGG:00511+3.2.1.18		Q7M764	Ubiquitin carboxyl-terminal hydrolase 17-like protein E OS=Mus musculus GN=Usp17le PE=3 SV=2	36.0656	3.4	61	403	540	2	62	278	334		XP_007290311	BNR/Asp-box repeat domain containing protein [Marssonina brunnea f. sp. 'multigermtubi' MB_m1]	58.4746	4e-141	354	403	389	34	387	41	382		XM_001261419	Neosartorya fischeri NRRL 181 maltose permease (NFIA_025970) partial mRNA	78.2762		1137	1674	1599	538	1673	463	1598	1	1
EfM3.026630	6.15673	2.99077e-24		SignalP-noTM SignalP-TM								Q9BLM2	Probable neurotoxin pcD-1008 OS=Androctonus australis PE=2 SV=1	32.7586	0.31	58	106	72	6	63	6	56							106							XM_007813755	Metarhizium acridum CQMa 102 hypothetical protein partial mRNA	73.9212	1e-85	533	516	522	1	515	1	521	1	1
EfM3.027550	2.36302	5.97607e-07		SignalP-noTM SignalP-TM								Q63548	Semaphorin-3A OS=Rattus norvegicus GN=Sema3a PE=2 SV=1	38.2979	2.1	47	68	772	6	52	284	328							68							XM_007818343	Metarhizium robertsii ARSEF 23 hypothetical protein mRNA	68.2828	2e-39	495	939	834	391	878	292	782	1	1
EfM3.027560	3.49154	0.000507011		PF11807	Domain of unknown function (DUF3328)					IPR021765		Q20799	Putative calcium-binding mitochondrial carrier F55A11.4 OS=Caenorhabditis elegans GN=F55A11.4 PE=5 SV=1	31.4286	0.13	70	223	588	31	100	207	274		XP_007816534	hypothetical protein MAA_00345 [Metarhizium robertsii ARSEF 23]	64.4231	7e-97	208	223	277	13	219	70	277		XM_007812707	Metarhizium acridum CQMa 102 oligopeptide transporter, putative partial mRNA	72.9978		1848	2040	1896	180	2024	96	1880	1	1
EfM3.027570	3.12251	8.09971e-06		PF00854 PTHR11654:SF7 SSF103473 PTHR11654	POT family	GO:0006810 GO:0005215 GO:0016020	transport transporter activity membrane	GO:0006810 GO:0008150 GO:0051179 GO:0051234 GO:0005215 GO:0003674 GO:0005575 GO:0016020	transport biological_process localization establishment of localization transporter activity molecular_function cellular_component membrane	IPR000109,Reactome:REACT_19419,Reactome:REACT_15518 IPR016196		P46030	Peptide transporter PTR2 OS=Candida albicans GN=PTR2 PE=3 SV=1	30.5691	1e-90	615	680	623	44	649	20	584		XP_007824107	Major facilitator superfamily domain, general substrate transporter [Metarhizium robertsii ARSEF 23]	72.9814		644	680	608	35	678	10	607		XM_007808624	Metarhizium acridum CQMa 102 NAP family protein partial mRNA	70.7429	2e-123	875	909	963	27	865	24	892	1	1
EfM3.028160	3.27913	0.000736781		SM00066 PF11951 G3DSA:4.10.240.10 PS00463 PF00172 SSF57701 PS50048	GAL4-like Zn(II)2Cys6 (or C6 zinc) binuclear cluster DNA-binding domain Fungal specific transcription factor domain Zn(2)-C6 fungal-type DNA-binding domain signature. Fungal Zn(2)-Cys(6) binuclear cluster domain Zn(2)-C6 fungal-type DNA-binding domain profile.	GO:0005634 GO:0000981 GO:0008270 GO:0006355	nucleus RNA polymerase II transcription factor activity, sequence-specific DNA binding zinc ion binding regulation of transcription, DNA-templated	GO:0043231 GO:0005634 GO:0044464 GO:0005575 GO:0043229 GO:0044424 GO:0043227 GO:0043226 GO:0003700 GO:0003674 GO:0001071 GO:0000981 GO:0043169 GO:0046914 GO:0043167 GO:0005488 GO:0046872 GO:0008270 GO:0019219 GO:0080090 GO:0019222 GO:0060255 GO:0031326 GO:0031323 GO:0051252 GO:0009889 GO:1903506 GO:0010468 GO:0006355 GO:0010556 GO:0065007 GO:0051171 GO:2001141 GO:2000112 GO:0008150 GO:0050794 GO:…	intracellular membrane-bounded organelle nucleus cell part cellular_component intracellular organelle intracellular part membrane-bounded organelle organelle transcription factor activity, sequence-specific DNA binding molecular_function nucleic acid binding transcription factor activity RNA polymerase II transcription factor activity, sequence-specific DNA binding cation binding transition metal…	IPR001138 IPR021858		Q5A4F3	Adhesion and hyphal regulator 1 OS=Candida albicans (strain SC5314 / ATCC MYA-2876) GN=AHR1 PE=1 SV=1	55	6e-09	40	713	624	84	123	7	46		XP_007807039	C6 finger domain protein, putative [Metarhizium acridum CQMa 102]	66.1891		698	713	658	1	698	1	648		XM_007824495	Metarhizium robertsii ARSEF 23 MOSC domain-containing protein mRNA	68.3206	3e-70	786	883	1353	14	785	35	806	1	1
EfM3.028570	3.0043	4.99609e-07		PF00082 PTHR10795 SignalP-TM SignalP-noTM G3DSA:3.50.30.30 SSF52743 PS00138 PR00723 PS00136 PF02225 PTHR10795:SF206 SSF52025 PF06280 G3DSA:3.40.50.200	Subtilase family Serine proteases, subtilase family, serine active site. Subtilisin serine protease family (S8) signature Serine proteases, subtilase family, aspartic acid active site. PA domain Fn3-like domain (DUF1034)	GO:0004252 GO:0006508 GO:0016020 GO:0005618	serine-type endopeptidase activity proteolysis membrane cell wall	GO:0004252 GO:0004175 GO:0016787 GO:0017171 GO:0003824 GO:0070011 GO:0003674 GO:0008233 GO:0008236 GO:0044238 GO:0019538 GO:0043170 GO:0071704 GO:0008150 GO:0008152 GO:0006508 GO:0005575 GO:0016020 GO:0005618 GO:0044464 GO:0030312	serine-type endopeptidase activity endopeptidase activity hydrolase activity serine hydrolase activity catalytic activity peptidase activity, acting on L-amino acid peptides molecular_function peptidase activity serine-type peptidase activity primary metabolic process protein metabolic process macromolecule metabolic process organic substance metabolic process biological_process metabolic process…	IPR000209 IPR015500 IPR023828 IPR023827 IPR003137 IPR010435		P29141	Minor extracellular protease vpr OS=Bacillus subtilis (strain 168) GN=vpr PE=1 SV=1	28.5164	8e-33	519	881	806	141	638	177	639		XP_007824788	Peptidase S8, subtilisin-related protein [Metarhizium robertsii ARSEF 23]	58.5764		857	881	873	24	879	23	873		XM_007826597	Metarhizium robertsii ARSEF 23 Peptidase S8, subtilisin-related protein mRNA	66.1899	1e-169	2517	2517	2622	25	2504	148	2612	1	1
EfM3.028860.partial	3.10139	8.09182e-10
EfM3.029680	2.31427	0.00147065		SignalP-noTM SignalP-TM								Q49172	Methyl-coenzyme M reductase II operon protein D OS=Methanothermus fervidus (strain ATCC 43054 / DSM 2088 / JCM 10308 / V24 S) GN=mrtD PE=3 SV=1	28.0488	0.32	82	245	165	161	242	65	137		XP_007824580	hypothetical protein MAA_08391 [Metarhizium robertsii ARSEF 23]	42.0168	2e-51	238	245	238	8	242	11	238							1110
EfM3.030300	3.02151	1.81072e-10		PS50297 PF12796 G3DSA:1.25.40.20 PS50088 SSF48403 SM00248 PTHR24188 PR01415	Ankyrin repeat region circular profile. Ankyrin repeats (3 copies) Ankyrin repeat profile. ankyrin repeats Ankyrin repeat signature	GO:0005515	protein binding	GO:0003674 GO:0005488 GO:0005515	molecular_function binding protein binding	IPR020683 IPR002110		Q4UMH6	Putative ankyrin repeat protein RF_0381 OS=Rickettsia felis (strain ATCC VR-1525 / URRWXCal2) GN=RF_0381 PE=3 SV=1	44.0945	2e-21	127	252	1179	124	250	931	1057		XP_001228639	hypothetical protein CHGG_10712 [Chaetomium globosum CBS 148.51]	40.1674	4e-38	239	252	286	28	250	60	285		XM_008599362	Beauveria bassiana ARSEF 2860 ankyrin repeat protein partial mRNA	77.6683	3e-133	609	807	906	196	803	117	716	1	1
EfM3.030310	2.51024	0.000344383		SSF56112 G3DSA:3.90.1200.10 PF01636	Phosphotransferase enzyme family	GO:0016772	transferase activity, transferring phosphorus-containing groups	GO:0016772 GO:0016740 GO:0003674 GO:0003824	transferase activity, transferring phosphorus-containing groups transferase activity molecular_function catalytic activity	IPR011009 IPR002575		P15790	Casein kinase II subunit alpha OS=Saccharomyces cerevisiae (strain ATCC 204508 / S288c) GN=CKA1 PE=1 SV=1	41.4634	0.17	41	269	372	224	263	191	231		XP_008597584	ankyrin repeat protein [Beauveria bassiana ARSEF 2860]	62.2951	2e-98	244	269	301	25	268	1	239							1044
EfM3.031450	-3.33204	0.0239697										Q8C850	Scavenger receptor class A member 3 OS=Mus musculus GN=Scara3 PE=2 SV=1	29.8701	0.011	77	98	606	7	80	326	402							98							XM_001544915	Ajellomyces capsulatus NAm1 predicted protein (HCAG_02012) partial mRNA	69.7345	3e-135	1130	1529	1242	47	1139	2	1088	1	1
EfM3.031740	3.61577	1.81072e-10		SignalP-TM SignalP-noTM								Q9W2E1	Protein stum OS=Drosophila melanogaster GN=stum PE=2 SV=3	25	3	124	313	1870	111	222	1581	1701		XP_007717418	hypothetical protein COCCADRAFT_109578 [Bipolaris zeicola 26-R-13]	32.381	4e-42	315	313	296	1	311	1	295							1192
EfM3.032430	2.39702	1.007e-05		PTHR30344:SF0 PF10282 SignalP-noTM SSF51004 G3DSA:2.130.10.10 PTHR30344	Lactonase, 7-bladed beta-propeller	GO:0005515	protein binding	GO:0003674 GO:0005488 GO:0005515	molecular_function binding protein binding	IPR019405 IPR011048 IPR015943		O86281	Uncharacterized protein llmg_2431 OS=Lactococcus lactis subsp. cremoris (strain MG1363) GN=llmg_2431 PE=3 SV=2	28.0757	3e-20	317	400	341	60	375	41	323		XP_007813399	hypothetical protein MAC_07059 [Metarhizium acridum CQMa 102]	64.25	6e-176	400	400	400	1	395	2	400		XM_007816563	Metarhizium acridum CQMa 102 hypothetical protein partial mRNA	79.6243		2768	2931	2925	146	2909	143	2906	1	1
EfM3.032930	-2.26534	0.0135609										Q8CPJ5	Carbamoyl-phosphate synthase small chain OS=Staphylococcus epidermidis (strain ATCC 12228) GN=carA PE=3 SV=1	27.0833	4.4	96	748	366	129	221	230	325		XP_007821742	transcriptional regulator Medusa [Metarhizium robertsii ARSEF 23]	79.7063		749	748	735	1	747	1	735							1990
EfM3.033250	6.03109	5.14915e-27		SignalP-noTM								Q50140	Diaminopimelate decarboxylase OS=Mycobacterium leprae (strain TN) GN=lysA PE=3 SV=2	30.7692	0.76	65	134	472	7	67	208	272							134							XM_007822439	Metarhizium robertsii ARSEF 23 hypothetical protein mRNA	69.392	7e-163	1431	1644	1491	71	1492	65	1489	1	1
EfM3.033770	-2.19418	5.08308e-05										Q8IV35	WD repeat-containing protein 49 OS=Homo sapiens GN=WDR49 PE=2 SV=1	26.1261	0.096	111	345	697	142	246	116	224		XP_007825361	hypothetical protein MAA_09172 [Metarhizium robertsii ARSEF 23]	70.9091	7e-69	165	345	164	177	341	1	164		XM_007827170	Metarhizium robertsii ARSEF 23 hypothetical protein mRNA	75	2e-87	496	507	495	1	492	1	489	1	1
EfM3.034340	-3.3577	0.0325873		SignalP-TM PTHR24023 SignalP-noTM PTHR24023:SF61								P27393	Collagen alpha-2(IV) chain OS=Ascaris suum PE=2 SV=1	40.6685	2e-57	718	971	1763	81	692	719	1408		XP_001270917	cell surface protein, putative [Aspergillus clavatus NRRL 1]	53.7313	7e-41	201	971	527	119	319	287	487							1311
EfM3.035540	-3.55826	0.0054081		PF14388 PTHR31252	Domain of unknown function (DUF4419)					IPR025533		Q5UQ60	Uncharacterized protein L662 OS=Acanthamoeba polyphaga mimivirus GN=MIMI_L662 PE=4 SV=1	24.8227	2e-15	282	420	462	95	363	56	321		XP_007806618	hypothetical protein MAC_00278 [Metarhizium acridum CQMa 102]	71.8137		408	420	432	19	418	20	427							315
EfM3.036690	-3.34001	0.0271346		PTHR10270 SSF47095 G3DSA:1.10.30.10 PF00505 PTHR10270:SF6 SM00398	HMG (high mobility group) box high mobility group	GO:0005515	protein binding	GO:0003674 GO:0005488 GO:0005515	molecular_function binding protein binding	IPR009071		Q5A220	Repressor of filamentous growth 1 OS=Candida albicans (strain SC5314 / ATCC MYA-2876) GN=RFG1 PE=2 SV=2	40	2e-17	110	707	599	91	198	203	299		XP_007813569	HMG box transcription factor [Metarhizium acridum CQMa 102]	69.9001		701	707	685	1	695	1	685		XM_007826861	Metarhizium robertsii ARSEF 23 p150/dynactin-like protein mRNA	72.396		4061	4355	4002	218	4251	1	4001	1	1
EfM3.036980	2.13382	3.74024e-06		PTHR10992:SF160 SSF53474 PF08386 PF00561 G3DSA:3.40.50.1820 PTHR10992 SignalP-noTM SignalP-TM	TAP-like protein alpha/beta hydrolase fold	GO:0008233	peptidase activity	GO:0016787 GO:0008233 GO:0003674 GO:0003824	hydrolase activity peptidase activity molecular_function catalytic activity	IPR013595 IPR000073		P65822	Putative hydrolase Mb2247c OS=Mycobacterium bovis (strain ATCC BAA-935 / AF2122/97) GN=Mb2247c PE=3 SV=1	29.3893	5e-16	262	611	520	21	282	46	259		XP_007812644	proteinase, putative [Metarhizium acridum CQMa 102]	59.5779		616	611	605	1	610	1	605		XM_007814452	Metarhizium acridum CQMa 102 Autophagy-related protein 17 partial mRNA	73.594		1458	1712	1512	199	1653	1	1455	1	1
EfM3.037040	4.28382	1.19374e-11		SSF75005 G3DSA:2.115.10.20 SignalP-noTM SignalP-TM PF03664	Glycosyl hydrolase family 62	GO:0046556 GO:0046373	alpha-L-arabinofuranosidase activity L-arabinose metabolic process	GO:0016787 GO:0046556 GO:0016798 GO:0003824 GO:0003674 GO:0004553 GO:0019321 GO:0044238 GO:0044710 GO:0005975 GO:0005996 GO:0046373 GO:0019566 GO:0071704 GO:0008150 GO:0008152 GO:0044723 GO:0044699	hydrolase activity alpha-L-arabinofuranosidase activity hydrolase activity, acting on glycosyl bonds catalytic activity molecular_function hydrolase activity, hydrolyzing O-glycosyl compounds pentose metabolic process primary metabolic process single-organism metabolic process carbohydrate metabolic process monosaccharide metabolic process L-arabinose metabolic process arabinose metabolic process…	IPR023296 IPR005193,KEGG:00520+3.2.1.55		P23031	Alpha-L-arabinofuranosidase C OS=Cellvibrio japonicus (strain Ueda107) GN=xynC PE=1 SV=2	42.9967	9e-64	307	342	619	32	332	327	615		XP_008716687	hypothetical protein HMPREF1541_04119 [Cyphellophora europaea CBS 101466]	58.0925	4e-139	346	342	351	1	335	5	347							489
EfM3.037930	-2.12063	2.41232e-06		PF00682 PTHR10277 PTHR10277:SF21 SSF51569 PS00816 TIGR02146 PS00815 PS50991 G3DSA:3.20.20.70	HMGL-like Alpha-isopropylmalate and homocitrate synthases signature 2. LysS_fung_arch: homocitrate synthase Alpha-isopropylmalate and homocitrate synthases signature 1. Pyruvate carboxyltransferase domain.	GO:0003824 GO:0046912 GO:0019752	catalytic activity transferase activity, transferring acyl groups, acyl groups converted into alkyl on transfer carboxylic acid metabolic process	GO:0003824 GO:0003674 GO:0046912 GO:0016740 GO:0016746 GO:0044710 GO:0006082 GO:0009987 GO:0044237 GO:0071704 GO:0008150 GO:0019752 GO:0008152 GO:0043436 GO:0044763 GO:0044699 GO:0044281	catalytic activity molecular_function transferase activity, transferring acyl groups, acyl groups converted into alkyl on transfer transferase activity transferase activity, transferring acyl groups single-organism metabolic process organic acid metabolic process cellular process cellular metabolic process organic substance metabolic process biological_process carboxylic acid metabolic process me…	IPR000891 IPR002034,UniPathway:UPA00048,KEGG:00620+2.3.3.13,KEGG:00290+2.3.3.13 IPR011872 IPR013785		O94225	Homocitrate synthase, mitochondrial OS=Penicillium chrysogenum (strain ATCC 28089 / DSM 1075 / Wisconsin 54-1255) GN=lys1 PE=1 SV=1	79.1563		403	444	474	32	431	39	441		XP_009256677	hypothetical protein FPSE_05284 [Fusarium pseudograminearum CS3096]	86.4407		413	444	413	18	429	3	411		XM_007827194	Metarhizium robertsii ARSEF 23 Target SNARE coiled-coil domain protein mRNA	81.4363		738	894	732	160	894	1	732	1	1
EfM3.039020	2.00285	0.00034953		PTHR11730:SF4 PTHR11730 SSF111352 G3DSA:1.10.3430.10 TIGR00836 PF00909	amt: ammonium transporter Ammonium Transporter Family	GO:0072488 GO:0016020 GO:0008519 GO:0015696	ammonium transmembrane transport membrane ammonium transmembrane transporter activity ammonium transport	GO:0009987 GO:0098655 GO:0055085 GO:0006812 GO:0006811 GO:0006810 GO:0098660 GO:0072488 GO:0071705 GO:0034220 GO:0044765 GO:0008150 GO:0044699 GO:0015696 GO:0044763 GO:0051179 GO:0051234 GO:0015672 GO:1902578 GO:0098662 GO:0005575 GO:0016020 GO:0022891 GO:0022890 GO:0022892 GO:0008519 GO:0005215 GO:0008324 GO:0015077 GO:0015075 GO:0022857 GO:0003674	cellular process cation transmembrane transport transmembrane transport cation transport ion transport transport inorganic ion transmembrane transport ammonium transmembrane transport nitrogen compound transport ion transmembrane transport single-organism transport biological_process single-organism process ammonium transport single-organism cellular process localization establishment of localiza…	IPR001905 IPR024041		Q9C0V1	Ammonium transporter 1 OS=Schizosaccharomyces pombe (strain 972 / ATCC 24843) GN=amt1 PE=3 SV=1	55.5085	2e-177	472	476	497	11	475	10	476		XP_007820704	ammonium transporter MEP2 [Metarhizium robertsii ARSEF 23]	74.9482		483	476	482	1	472	1	479							105
EfM3.039030	2.88873	0.0192935															35												35							XM_007822512	Metarhizium robertsii ARSEF 23 Cyclin-like F-box mRNA	75.6935		2271	2262	2253	1	2258	1	2249	1	1
EfM3.039540	2.81472	0.0233201		PF12511 Coil	Protein of unknown function (DUF3716)					IPR022190		P0C8P5	UPF0725 protein At1g19565 OS=Arabidopsis thaliana GN=At1g19565 PE=3 SV=1	34.0206	0.87	97	875	214	660	753	53	145		XP_007807950	hypothetical protein MAC_01610 [Metarhizium acridum CQMa 102]	65.7248		814	875	867	46	846	67	867		XM_007809760	Metarhizium acridum CQMa 102 Chitin synthase export chaperone partial mRNA	81.9724		943	2160	1005	604	1546	1	943	1	1
EfM3.040190	3.29621	4.48087e-09		PTHR31490 G3DSA:3.20.20.80 PF00331 SignalP-TM SignalP-noTM SM00633 PR00134 SSF51445	Glycosyl hydrolase family 10 Glycosyl hydrolase family 10 signature	GO:0043169 GO:0005975 GO:0003824 GO:0004553	cation binding carbohydrate metabolic process catalytic activity hydrolase activity, hydrolyzing O-glycosyl compounds	GO:0043169 GO:0003674 GO:0005488 GO:0043167 GO:0008150 GO:0044238 GO:0005975 GO:0008152 GO:0071704 GO:0003824 GO:0016787 GO:0016798 GO:0004553	cation binding molecular_function binding ion binding biological_process primary metabolic process carbohydrate metabolic process metabolic process organic substance metabolic process catalytic activity hydrolase activity hydrolase activity, acting on glycosyl bonds hydrolase activity, hydrolyzing O-glycosyl compounds	IPR013781 IPR001000 IPR017853		O74717	Endo-1,4-beta-xylanase 2 OS=Claviceps purpurea GN=xyl2 PE=2 SV=1	59.8706	1e-127	309	380	325	70	377	20	324		XP_003714516	glycosyl hydrolase family 10 [Magnaporthe oryzae 70-15]	56.8493	1e-110	292	380	331	91	379	39	330							545
EfM3.040610	-2.91414	2.66709e-12		SSF48097		GO:0038032	termination of G-protein coupled receptor signaling pathway	GO:0008277 GO:0038032 GO:0009968 GO:0009966 GO:0048585 GO:0045744 GO:0048583 GO:0048519 GO:0050794 GO:0023057 GO:0023021 GO:0065007 GO:0010648 GO:0023051 GO:0008150 GO:0010646 GO:0050789 GO:0048523	regulation of G-protein coupled receptor protein signaling pathway termination of G-protein coupled receptor signaling pathway negative regulation of signal transduction regulation of signal transduction negative regulation of response to stimulus negative regulation of G-protein coupled receptor protein signaling pathway regulation of response to stimulus negative regulation of biological proces…	IPR016137		E5KIB6	Cypemycin OS=Streptomyces sp. GN=cypA PE=1 SV=1	40	0.81	50	538	64	426	475	1	45		XP_007821109	Regulator of G protein signaling superfamily [Metarhizium robertsii ARSEF 23]	79.9629		539	538	542	1	537	1	538		XM_007815989	Metarhizium acridum CQMa 102 hypothetical protein partial mRNA	70.2128	1e-39	376	1628	603	451	823	183	555	1	1
EfM3.041530	3.35105	3.99604e-09										P20072	Annexin A7 OS=Bos taurus GN=ANXA7 PE=1 SV=2	52.1739	8.6	23	147	463	49	71	24	46							147							XM_002564174	Penicillium chrysogenum Wisconsin 54-1255 hypothetical protein (Pc22g01760) mRNA, complete cds	71.9705	5e-138	949	1211	945	226	1168	1	943	1	1
EfM3.041760	2.03857	0.000113094		SignalP-noTM SignalP-TM								P02438	Keratin, high-sulfur matrix protein, B2A OS=Ovis aries PE=1 SV=2	33.8235	3.2	68	83	172	20	82	90	150							83												326
EfM3.042450	-2.2227	1.27303e-05		SignalP-noTM SignalP-TM								Q5HQN3	Protein NagD homolog OS=Staphylococcus epidermidis (strain ATCC 35984 / RP62A) GN=nagD PE=3 SV=1	26.5957	0.89	94	194	259	81	174	164	245							194							XM_007826296	Metarhizium robertsii ARSEF 23 glycosyltransferase family 31 mRNA	66.0661	1e-38	666	1050	1608	213	854	753	1415	1	1
EfM3.042520	4.21725	0.000528334		PTHR31461 PF04479	RTA1 like protein	GO:0016021 GO:0006950	integral component of membrane response to stress	GO:0005575 GO:0044425 GO:0016021 GO:0031224 GO:0006950 GO:0008150 GO:0050896	cellular_component membrane part integral component of membrane intrinsic component of membrane response to stress biological_process response to stimulus	IPR007568		A6ZNQ4	Sphingoid long-chain base transporter RSB1 OS=Saccharomyces cerevisiae (strain YJM789) GN=RSB1 PE=3 SV=2	23.2558	1e-13	301	391	382	20	290	31	324		XP_007816240	RTA-like protein [Metarhizium robertsii ARSEF 23]	56.5217	2e-149	391	391	373	1	390	1	373		XM_007810086	Metarhizium acridum CQMa 102 Pre-mRNA-splicing factor rse-1 partial mRNA	75.4678		1924	3630	3120	1	1924	1	1918	1	1
EfM3.042700	2.99457	8.90499e-08		SignalP-noTM SignalP-TM								P68586	Modification methylase Phi3TI OS=Bacillus phage phi3T GN=mtbP PE=3 SV=1	27.1429	8.4	70	183	443	42	111	101	159		XP_006965873	predicted protein [Trichoderma reesei QM6a]	49.4624	1e-55	186	183	186	1	182	1	184		XM_007821510	Metarhizium robertsii ARSEF 23 histone H3 lysine 36 (K36) methyltransferase mRNA	75.0837		2689	3365	2685	593	3256	6	2669	1	1
EfM3.042980	-2.01385	7.36878e-05		G3DSA:3.20.120.10 SSF101751 SignalP-TM PF06766 SignalP-noTM	Fungal hydrophobin	GO:0005576	extracellular region	GO:0005575 GO:0005576	cellular_component extracellular region	IPR010636		Q9UVI4	Trihydrophobin OS=Claviceps fusiformis GN=TH1 PE=1 SV=1	72.3077	9e-21	65	415	394	198	262	49	113		XP_008593849	Hydrophobin 2 [Beauveria bassiana ARSEF 2860]	43.6293	1e-40	259	415	299	164	409	45	293		XM_007817348	Metarhizium acridum CQMa 102 hypothetical protein partial mRNA	77.0929		2174	2385	2334	211	2368	163	2317	1	1
EfM3.044630	6.24775	3.35355e-16		SignalP-noTM SSF53474 PTHR11802:SF4 PR00724 G3DSA:3.40.50.1820 PF00450 PTHR11802 PS00131	Carboxypeptidase C serine protease (S10) family signature Serine carboxypeptidase Serine carboxypeptidases, serine active site.	GO:0004185 GO:0006508	serine-type carboxypeptidase activity proteolysis	GO:0016787 GO:0003824 GO:0004180 GO:0017171 GO:0004185 GO:0008238 GO:0070011 GO:0003674 GO:0070008 GO:0008233 GO:0008236 GO:0044238 GO:0019538 GO:0043170 GO:0071704 GO:0008150 GO:0008152 GO:0006508	hydrolase activity catalytic activity carboxypeptidase activity serine hydrolase activity serine-type carboxypeptidase activity exopeptidase activity peptidase activity, acting on L-amino acid peptides molecular_function serine-type exopeptidase activity peptidase activity serine-type peptidase activity primary metabolic process protein metabolic process macromolecule metabolic process organic su…	IPR001563 IPR018202		P52719	Carboxypeptidase cpdS OS=Aspergillus phoenicis GN=cpdS PE=2 SV=1	40.8818	2e-112	499	576	523	44	522	23	497		XP_007820829	Peptidase S10, serine carboxypeptidase [Metarhizium robertsii ARSEF 23]	64.8014		554	562	563	15	554	16	560		XM_007822638	Metarhizium robertsii ARSEF 23 Peptidase S10, serine carboxypeptidase mRNA	73.4312		1498	1728	1692	207	1701	192	1677	1	1
EfM3.045040	-2.89932	0.00133915		SignalP-noTM								O42661	Small nuclear ribonucleoprotein Sm D1 OS=Schizosaccharomyces pombe (strain 972 / ATCC 24843) GN=smd1 PE=1 SV=1	29.1667	2.1	72	178	117	88	154	6	76							178							XM_007815953	Metarhizium acridum CQMa 102 proteasome component PRE3 precursor partial mRNA	82.7536		690	846	675	41	730	1	675	1	1
EfM3.045520	-2.40447	0.0179926		SignalP-TM Coil SignalP-noTM								A8XDJ2	Ubiquitin thioesterase otubain-like OS=Caenorhabditis briggsae GN=otub-1 PE=3 SV=1	33.3333	1.2	51	208	288	82	132	161	211							208							XM_007828544	Metarhizium robertsii ARSEF 23 geranylgeranyl pyrophosphate synthetase mRNA	84.2742	5e-151	496	1161	798	362	857	305	794	1	1
EfM3.045890	-2.43068	0.0267178		PR00755 SM00066 PF00172 SSF57701 G3DSA:4.10.240.10	Aflatoxin biosynthesis regulatory protein signature GAL4-like Zn(II)2Cys6 (or C6 zinc) binuclear cluster DNA-binding domain Fungal Zn(2)-Cys(6) binuclear cluster domain	GO:0005634 GO:0006355 GO:0003700 GO:0008270 GO:0000981	nucleus regulation of transcription, DNA-templated transcription factor activity, sequence-specific DNA binding zinc ion binding RNA polymerase II transcription factor activity, sequence-specific DNA binding	GO:0043231 GO:0005634 GO:0044464 GO:0005575 GO:0043229 GO:0044424 GO:0043227 GO:0043226 GO:0019219 GO:0080090 GO:0019222 GO:0060255 GO:0031326 GO:0031323 GO:0051252 GO:0009889 GO:1903506 GO:0010468 GO:0006355 GO:0010556 GO:0065007 GO:0051171 GO:2001141 GO:2000112 GO:0008150 GO:0050794 GO:0050789 GO:0003700 GO:0003674 GO:0001071 GO:0043169 GO:0046914 GO:0043167 GO:0005488 GO:0046872 GO:0008270 GO:…	intracellular membrane-bounded organelle nucleus cell part cellular_component intracellular organelle intracellular part membrane-bounded organelle organelle regulation of nucleobase-containing compound metabolic process regulation of primary metabolic process regulation of metabolic process regulation of macromolecule metabolic process regulation of cellular biosynthetic process regulation of ce…	IPR002409 IPR001138		P52957	Sterigmatocystin biosynthesis regulatory protein OS=Emericella nidulans (strain FGSC A4 / ATCC 38163 / CBS 112.46 / NRRL 194 / M139) GN=aflR PE=3 SV=2	52.6316	1e-05	38	310	433	60	97	25	62		XP_007825660	hypothetical protein MAA_09471 [Metarhizium robertsii ARSEF 23]	46.0465	4e-44	215	310	173	100	309	1	173		XM_007821165	Metarhizium robertsii ARSEF 23 hypothetical protein mRNA	69.378	3e-62	627	732	732	97	716	97	713	1	1
EfM3.045920	2.13895	0.042934										P05200	Beta-nerve growth factor OS=Gallus gallus GN=NGF PE=1 SV=1	29.2683	0.41	82	348	243	46	120	94	175		XP_007819256	hypothetical protein MAA_03067 [Metarhizium robertsii ARSEF 23]	59.3137	6e-64	204	348	500	144	346	194	397		XM_007821064	Metarhizium robertsii ARSEF 23 hypothetical protein mRNA	76.2295		976	2442	2748	34	1001	334	1307	1	1
EfM3.047070	-4.12807	0.000529735		G3DSA:3.30.559.10						IPR023213		Q8F839	Probable transcriptional regulatory protein LA_0720 OS=Leptospira interrogans serogroup Icterohaemorrhagiae serovar Lai (strain 56601) GN=LA_0720 PE=3 SV=1	22.7273	4.8	176	495	249	222	383	16	187		XP_003295597	hypothetical protein PTT_01840 [Pyrenophora teres f. teres 0-1]	32.6489	4e-63	487	495	502	23	491	22	497							1518
EfM3.047270	2.0188	0.0155905		PF04749	PLAC8 family					IPR006461		Q6MW50	Uncharacterized protein NCU10291 OS=Neurospora crassa (strain ATCC 24698 / 74-OR23-1A / CBS 708.71 / DSM 1257 / FGSC 987) GN=B4B2.090 PE=4 SV=1	23.4177	3e-07	158	372	724	30	186	38	174		XP_007813141	hypothetical protein MAC_06801 [Metarhizium acridum CQMa 102]	31.5068	5e-45	438	372	411	11	370	11	410		XM_007814951	Metarhizium acridum CQMa 102 hypothetical protein partial mRNA	76.078		974	1681	1164	220	1188	1	951	1	1
EfM3.047610	-4.92201	0.00153177		PTHR22891:SF0 G3DSA:2.170.260.10 SM00949 PF02170 PF08699 SSF53098 PS50822 PTHR22891 PF02171 SSF101690 PS50821 SM00950	PAZ domain Domain of unknown function (DUF1785) Piwi domain profile. Piwi domain PAZ domain profile.	GO:0005515 GO:0003676	protein binding nucleic acid binding	GO:0003674 GO:0005488 GO:0005515 GO:0097159 GO:0003676 GO:1901363	molecular_function binding protein binding organic cyclic compound binding nucleic acid binding heterocyclic compound binding	IPR003100 IPR014811,Reactome:REACT_12472 IPR012337 IPR003165		O74957	Protein argonaute OS=Schizosaccharomyces pombe (strain 972 / ATCC 24843) GN=ago1 PE=1 SV=1	30.3922	2e-114	816	869	834	4	798	60	803		XP_007820896	eukaryotic translation initiation factor 2C 2 [Metarhizium robertsii ARSEF 23]	79.2627		868	869	994	1	868	135	994		XM_007822706	Metarhizium robertsii ARSEF 23 Suppressor of forked mRNA	74.0426		2820	3266	2958	335	3105	142	2951	1	1
EfM3.048150	-2.49746	9.12845e-05										P57700	Potassium-transporting ATPase B chain OS=Thermoplasma acidophilum (strain ATCC 25905 / DSM 1728 / JCM 9062 / NBRC 15155 / AMRC-C165) GN=kdpB PE=3 SV=1	34.3284	4	67	175	665	72	138	203	265		XP_007813280	hypothetical protein MAC_06940 [Metarhizium acridum CQMa 102]	75.7322	5e-131	239	238	238	1	237	1	238		XM_007818079	Metarhizium robertsii ARSEF 23 AtmB protein mRNA	75.4074	2e-127	675	684	717	1	674	1	671	1	1
EfM3.048160	-2.7457	4.34604e-05		G3DSA:1.10.600.10 PTHR12001 PF00348 PTHR12001:SF5 SSF48576	Polyprenyl synthetase	GO:0008299	isoprenoid biosynthetic process	GO:0044238 GO:0044710 GO:0044711 GO:0006629 GO:1901576 GO:0006720 GO:0009987 GO:0009058 GO:0044237 GO:0071704 GO:0008299 GO:0008150 GO:0008152 GO:0044763 GO:0044255 GO:0044249 GO:0044699 GO:0008610	primary metabolic process single-organism metabolic process single-organism biosynthetic process lipid metabolic process organic substance biosynthetic process isoprenoid metabolic process cellular process biosynthetic process cellular metabolic process organic substance metabolic process isoprenoid biosynthetic process biological_process metabolic process single-organism cellular process cellula…	IPR008949 IPR017446 IPR000092		Q9WTN0	Geranylgeranyl pyrophosphate synthase OS=Mus musculus GN=Ggps1 PE=2 SV=1	27.0992	3e-17	262	346	300	69	325	15	255		XP_007813279	prenyl transferase [Metarhizium acridum CQMa 102]	66.7647	1e-168	340	346	341	5	344	2	340		XM_007815092	Metarhizium acridum CQMa 102 P450 monooxygenase partial mRNA	68.1779	2e-111	1147	1320	1296	142	1285	142	1282	1	1
EfM3.048170	-2.02904	0.0111123		TIGR03429 PF11991	arom_pren_DMATS: aromatic prenyltransferase, DMATS type Tryptophan dimethylallyltransferase	GO:0050364 GO:0009820	tryptophan dimethylallyltransferase activity alkaloid metabolic process	GO:0016765 GO:0016740 GO:0003674 GO:0050364 GO:0003824 GO:1901564 GO:0009820 GO:0071704 GO:0006807 GO:0008150 GO:0008152	transferase activity, transferring alkyl or aryl (other than methyl) groups transferase activity molecular_function tryptophan dimethylallyltransferase activity catalytic activity organonitrogen compound metabolic process alkaloid metabolic process organic substance metabolic process nitrogen compound metabolic process biological_process metabolic process	IPR017795,UniPathway:UPA00327,MetaCyc:PWY-6493		Q4WYG3	7-dimethylallyltryptophan synthase OS=Neosartorya fumigata (strain ATCC MYA-4609 / Af293 / CBS 101355 / FGSC A1100) GN=etpPT PE=1 SV=2	27.4667	7e-27	375	440	472	63	424	119	466		XP_007813283	P450 monooxygenase [Metarhizium acridum CQMa 102]	63.7209		430	440	431	1	430	1	429		XM_007818083	Metarhizium robertsii ARSEF 23 Cytochrome P450 CYP698B1 mRNA	71.5227		1366	1614	1623	224	1584	242	1599	1	1
EfM3.048180	-4.41142	5.57903e-10		PF00067 PR00463 PS00086 PTHR24279 SSF48264 G3DSA:1.10.630.10	Cytochrome P450 E-class P450 group I signature Cytochrome P450 cysteine heme-iron ligand signature.	GO:0016705 GO:0020037 GO:0005506 GO:0055114 GO:0009055	oxidoreductase activity, acting on paired donors, with incorporation or reduction of molecular oxygen heme binding iron ion binding oxidation-reduction process electron carrier activity	GO:0003824 GO:0016705 GO:0003674 GO:0016491 GO:0020037 GO:0046906 GO:0097159 GO:0005488 GO:1901363 GO:0043169 GO:0046914 GO:0043167 GO:0005506 GO:0046872 GO:0008152 GO:0044710 GO:0008150 GO:0044699 GO:0055114 GO:0009055	catalytic activity oxidoreductase activity, acting on paired donors, with incorporation or reduction of molecular oxygen molecular_function oxidoreductase activity heme binding tetrapyrrole binding organic cyclic compound binding binding heterocyclic compound binding cation binding transition metal ion binding ion binding iron ion binding metal ion binding metabolic process single-organism metabo…	IPR001128,Reactome:REACT_13433 IPR002401 IPR017972,Reactome:REACT_13433		Q701P2	Ent-kaurene oxidase OS=Gibberella intermedia GN=CYP503A1 PE=1 SV=1	25.6781	7e-46	553	537	525	12	534	30	525		XP_007816274	Cytochrome P450 CYP698B1 [Metarhizium robertsii ARSEF 23]	68.2975		511	538	540	30	528	29	533		XM_007818083	Metarhizium robertsii ARSEF 23 Cytochrome P450 CYP698B1 mRNA	71.3763		1366	1611	1623	224	1581	242	1599	1	1
EfM3.048190	-2.4719	7.13371e-05		PF00067 SSF48264 PR00465 G3DSA:1.10.630.10 SignalP-TM PTHR24279	Cytochrome P450 E-class P450 group IV signature	GO:0016705 GO:0020037 GO:0005506 GO:0055114 GO:0009055 GO:0004497	oxidoreductase activity, acting on paired donors, with incorporation or reduction of molecular oxygen heme binding iron ion binding oxidation-reduction process electron carrier activity monooxygenase activity	GO:0003824 GO:0016705 GO:0003674 GO:0016491 GO:0020037 GO:0046906 GO:0097159 GO:0005488 GO:1901363 GO:0043169 GO:0046914 GO:0043167 GO:0005506 GO:0046872 GO:0008152 GO:0044710 GO:0008150 GO:0044699 GO:0055114 GO:0009055 GO:0004497	catalytic activity oxidoreductase activity, acting on paired donors, with incorporation or reduction of molecular oxygen molecular_function oxidoreductase activity heme binding tetrapyrrole binding organic cyclic compound binding binding heterocyclic compound binding cation binding transition metal ion binding ion binding iron ion binding metal ion binding metabolic process single-organism metabo…	IPR001128,Reactome:REACT_13433 IPR002403,Reactome:REACT_13433		O94142	Ent-kaurene oxidase OS=Gibberella fujikuroi GN=CYP503A1 PE=1 SV=1	32.0565	1e-69	496	499	525	7	490	37	519		XP_007813284	P450 monooxygenase [Metarhizium acridum CQMa 102]	67.3469		490	499	494	1	490	1	486		XM_011413170	Metarhizium robertsii ARSEF 23 hypothetical protein mRNA	70.2381	2e-155	1260	1284	1488	1	1257	214	1461	1	1
EfM3.048820	2.06969	0.00167471		SSF82171 G3DSA:2.130.10.10		GO:0005515	protein binding	GO:0003674 GO:0005488 GO:0005515	molecular_function binding protein binding	IPR015943		A5DTA8	Pre-rRNA-processing protein IPI3 OS=Lodderomyces elongisporus (strain ATCC 11503 / CBS 2605 / JCM 1781 / NBRC 1676 / NRRL YB-4239) GN=IPI3 PE=3 SV=1	28.6885	0.81	122	622	521	508	620	249	366		XP_007826196	WD40 repeat-like-containing domain protein [Metarhizium robertsii ARSEF 23]	70.7317		574	622	581	54	620	1	569		XM_002385439	Aspergillus flavus NRRL3357 conserved hypothetical protein, mRNA	68.6404	2e-93	912	1416	1152	420	1330	175	1085	1	1
EfM3.048960	-4.09761	3.42329e-05										Q6P996	Pyridoxal-dependent decarboxylase domain-containing protein 1 OS=Homo sapiens GN=PDXDC1 PE=1 SV=2	25.2809	0.34	178	405	788	95	254	84	247		XP_007814312	hypothetical protein MAC_07972 [Metarhizium acridum CQMa 102]	69.171		386	405	392	3	385	2	378		XM_007816122	Metarhizium acridum CQMa 102 hypothetical protein partial mRNA	78.8171		1657	2188	1728	369	2025	72	1728	1	1
EfM3.049190	2.53679	0.00159178		PTHR23112 PF00002 G3DSA:1.20.1070.10 SSF81321 PS50261 PTHR23112:SF0	7 transmembrane receptor (Secretin family) G-protein coupled receptors family 2 profile 2.	GO:0004930 GO:0016021 GO:0007186 GO:0004888 GO:0016020 GO:0007166	G-protein coupled receptor activity integral component of membrane G-protein coupled receptor signaling pathway transmembrane signaling receptor activity membrane cell surface receptor signaling pathway	GO:0004930 GO:0038023 GO:0060089 GO:0004888 GO:0003674 GO:0004872 GO:0004871 GO:0005575 GO:0044425 GO:0016021 GO:0031224 GO:0050794 GO:0008150 GO:0007165 GO:0065007 GO:0007186 GO:0050789 GO:0016020 GO:0007166	G-protein coupled receptor activity signaling receptor activity molecular transducer activity transmembrane signaling receptor activity molecular_function receptor activity signal transducer activity cellular_component membrane part integral component of membrane intrinsic component of membrane regulation of cellular process biological_process signal transduction biological regulation G-protein c…	IPR000832 IPR017981		Q54U75	Cyclic AMP receptor-like protein A OS=Dictyostelium discoideum GN=crlA PE=2 SV=1	23.6715	1e-11	207	473	369	2	206	55	244		XP_007823193	Glucose receptor Git3 [Metarhizium robertsii ARSEF 23]	72.103		466	473	481	1	461	1	464		XM_007825001	Metarhizium robertsii ARSEF 23 NAD dependent epimerase/dehydratase mRNA	77.0619	2e-168	776	917	801	44	819	1	776	1	1
EfM3.049570	-2.09157	4.3321e-05		SM00642 SSF51445 SSF51011 PTHR10357:SF72 G3DSA:3.20.20.80 PF00128 SignalP-noTM PTHR10357	Alpha-amylase domain Alpha amylase, catalytic domain	GO:0005975 GO:0043169 GO:0003824	carbohydrate metabolic process cation binding catalytic activity	GO:0008150 GO:0044238 GO:0005975 GO:0008152 GO:0071704 GO:0043169 GO:0003674 GO:0005488 GO:0043167 GO:0003824	biological_process primary metabolic process carbohydrate metabolic process metabolic process organic substance metabolic process cation binding molecular_function binding ion binding catalytic activity	IPR006589 IPR017853 IPR013781 IPR006047 IPR015902		Q08806	Alpha-amylase 2 OS=Schwanniomyces occidentalis GN=SWA2 PE=3 SV=1	40.4167	2e-114	480	459	507	2	455	16	492		XP_001211693	hypothetical protein ATEG_02515 [Aspergillus terreus NIH2624]	66.6667		468	459	470	1	457	1	467		XM_009264005	Fusarium pseudograminearum CS3096 hypothetical protein partial mRNA	78.6908		3651	3600	3627	1	3599	1	3626	1	1
EfM3.049580	-2.40772	0.0277192		PF00501 PTHR24095:SF30 G3DSA:3.30.559.10 PTHR24095 SSF56801 PF02458 G3DSA:1.10.1200.10 G3DSA:3.40.50.980 PF00550 SSF47336	AMP-binding enzyme Transferase family Phosphopantetheine attachment site	GO:0008152 GO:0003824 GO:0016747	metabolic process catalytic activity transferase activity, transferring acyl groups other than amino-acyl groups	GO:0008150 GO:0008152 GO:0003824 GO:0003674 GO:0016740 GO:0016746 GO:0016747	biological_process metabolic process catalytic activity molecular_function transferase activity transferase activity, transferring acyl groups transferase activity, transferring acyl groups other than amino-acyl groups	IPR000873 IPR023213 IPR003480 IPR009081		Q4WZ64	Fumigaclavine B O-acetyltransferase OS=Neosartorya fumigata (strain ATCC MYA-4609 / Af293 / CBS 101355 / FGSC A1100) GN=fgaAT PE=1 SV=1	31.6384	4e-07	177	1200	494	687	860	11	172		XP_009262280	hypothetical protein FPSE_10888 [Fusarium pseudograminearum CS3096]	77.7138		1216	1200	1208	1	1199	1	1208		XM_011322325	Fusarium graminearum PH-1 hypothetical protein partial mRNA	77.6531		980	1380	1332	183	1160	12	989	1	1
EfM3.049620	-10.2815	4.38954e-13		PTHR24095:SF40 G3DSA:2.30.38.10 G3DSA:1.10.1200.10 G3DSA:3.40.50.980 TIGR01733 SSF52777 PF00550 PF00501 SSF56801 G3DSA:3.30.300.30 SSF47336 PF00668 PTHR24095	AA-adenyl-dom: amino acid adenylation domain Phosphopantetheine attachment site AMP-binding enzyme Condensation domain	GO:0008152 GO:0003824	metabolic process catalytic activity	GO:0008150 GO:0008152 GO:0003824 GO:0003674	biological_process metabolic process catalytic activity molecular_function	IPR009081 IPR010071 IPR000873 IPR001242		A1DA59	Nonribosomal peptide synthetase 13 OS=Neosartorya fischeri (strain ATCC 1020 / DSM 3700 / FGSC A1164 / NRRL 181) GN=NRPS13 PE=3 SV=1	37.3406		1098	1352	2212	276	1335	47	1116		XP_007822931	lysergyl peptide synthetase subunit 2 LPS2 [Metarhizium robertsii ARSEF 23]	58.8869		1114	1352	1107	233	1343	2	1105		XM_007815135	Metarhizium acridum CQMa 102 oxidoreductase partial mRNA	70.2988	7e-62	569	1649	2055	447	1010	592	1157	1	1
EfM3.049630	-4.80669	1.43942e-06		SSF56176 G3DSA:3.30.465.20 PTHR13878 SignalP-noTM PF01565 PTHR13878:SF10 PF08031	FAD binding domain Berberine and berberine like	GO:0016614 GO:0050660 GO:0055114 GO:0003824 GO:0016491 GO:0008762	oxidoreductase activity, acting on CH-OH group of donors flavin adenine dinucleotide binding oxidation-reduction process catalytic activity oxidoreductase activity UDP-N-acetylmuramate dehydrogenase activity	GO:0003824 GO:0003674 GO:0016614 GO:0016491 GO:0043168 GO:0050662 GO:0050660 GO:0097159 GO:0000166 GO:0036094 GO:0005488 GO:0048037 GO:0043167 GO:1901363 GO:1901265 GO:0008152 GO:0044710 GO:0008150 GO:0044699 GO:0055114 GO:0008762 GO:0016616	catalytic activity molecular_function oxidoreductase activity, acting on CH-OH group of donors oxidoreductase activity anion binding coenzyme binding flavin adenine dinucleotide binding organic cyclic compound binding nucleotide binding small molecule binding binding cofactor binding ion binding heterocyclic compound binding nucleoside phosphate binding metabolic process single-organism metabolic…	IPR016166 IPR016168 IPR006094,KEGG:00550+1.1.1.158,MetaCyc:PWY-6386,KEGG:00520+1.1.1.158,UniPathway:UPA00219 IPR012951		P08159	6-hydroxy-D-nicotine oxidase OS=Arthrobacter oxydans PE=1 SV=2	28.3133	5e-10	166	307	458	128	290	38	188		XP_007813326	oxidoreductase [Metarhizium acridum CQMa 102]	60.4895	3e-114	286	307	684	27	287	79	364		XM_007824736	Metarhizium robertsii ARSEF 23 dimethylallyltryptophan N-methyltransferase mRNA	69.7938	1e-107	970	1035	1035	76	1033	75	1033	1	1
EfM3.049650	-8.38637	1.46465e-06		G3DSA:3.40.50.720 SSF51735 PF13460 PTHR14194 TIGR03649 PTHR14194:SF20	NADH(P)-binding ergot_EASG: ergot alkaloid biosynthesis protein, AFUA_2G17970 family	GO:0000166	nucleotide binding	GO:0097159 GO:0000166 GO:0036094 GO:0003674 GO:0005488 GO:1901363 GO:1901265	organic cyclic compound binding nucleotide binding small molecule binding molecular_function binding heterocyclic compound binding nucleoside phosphate binding	IPR016040 IPR019901		M1WEN5	Agroclavine dehydrogenase OS=Claviceps purpurea (strain 20.1) GN=easG PE=3 SV=1	52.7778	2e-106	288	289	290	1	287	1	286		XP_007822926	Ergot alkaloid biosynthesis protein [Metarhizium robertsii ARSEF 23]	60.9756	3e-122	287	289	289	1	287	1	285		XM_007824741	Metarhizium robertsii ARSEF 23 chanoclavine-I aldehyde oxidoreductase mRNA	76.9439		1106	1198	1149	1	1106	1	1106	1	1
EfM3.049660	-5.58649	0.000374199		PTHR22893 PF00724 G3DSA:3.20.20.70 PTHR22893:SF15 SSF51395	NADH:flavin oxidoreductase / NADH oxidase family	GO:0055114 GO:0010181 GO:0016491 GO:0003824	oxidation-reduction process FMN binding oxidoreductase activity catalytic activity	GO:0008152 GO:0044710 GO:0008150 GO:0044699 GO:0055114 GO:0043168 GO:0050662 GO:0097367 GO:0097159 GO:0000166 GO:0036094 GO:0032553 GO:0003674 GO:0005488 GO:0010181 GO:0048037 GO:0043167 GO:1901363 GO:1901265 GO:0003824 GO:0016491	metabolic process single-organism metabolic process biological_process single-organism process oxidation-reduction process anion binding coenzyme binding carbohydrate derivative binding organic cyclic compound binding nucleotide binding small molecule binding ribonucleotide binding molecular_function binding FMN binding cofactor binding ion binding heterocyclic compound binding nucleoside phospha…	IPR001155 IPR013785		Q6ZXC1	Probable inactive dehydrogenase EasA OS=Claviceps purpurea GN=easA PE=3 SV=2	73.545		378	381	380	1	378	1	378		XP_007822932	chanoclavine-I aldehyde oxidoreductase [Metarhizium robertsii ARSEF 23]	79.6791		374	381	382	1	374	1	374							1336
EfM3.049670	-5.03971	1.98015e-06		PF05721 G3DSA:2.60.120.620 SSF51197	Phytanoyl-CoA dioxygenase (PhyH)					IPR008775		B9WZX5	Verruculogen synthase OS=Neosartorya fumigata GN=ftmOx1 PE=3 SV=1	32.8622	2e-39	283	308	291	1	281	1	272		XP_001556762	hypothetical protein BC1G_04780 [Botrytis cinerea B05.10]	35.906	4e-54	298	308	298	12	304	10	297		XM_007808188	Metarhizium acridum CQMa 102 VeA protein partial mRNA	76.9784		1112	2531	1557	67	1163	29	1126	1	1
EfM3.050050	-2.16834	0.0144438		SSF51905 PR00420 PTHR13789 PTHR13789:SF87 G3DSA:3.40.30.20 SSF54373 PF01494 G3DSA:3.30.9.10 G3DSA:3.50.50.60	Aromatic-ring hydroxylase (flavoprotein monooxygenase) signature FAD binding domain	GO:0016491 GO:0008152	oxidoreductase activity metabolic process	GO:0003824 GO:0003674 GO:0016491 GO:0008150 GO:0008152	catalytic activity molecular_function oxidoreductase activity biological_process metabolic process	IPR003042 IPR002938		Q6SSJ6	3-hydroxybenzoate 4-monooxygenase OS=Comamonas testosteroni GN=mobA PE=1 SV=1	24.8311	5e-32	592	494	639	7	476	51	620		XP_007818112	Monooxygenase, FAD-binding protein [Metarhizium robertsii ARSEF 23]	69.2748		524	494	510	1	491	1	509		XM_003050929	Nectria haematococca mpVI 77-13-4 hypothetical protein, mRNA	72.5191	2e-49	393	501	669	111	492	123	510	1	1
EfM3.050470	5.1703	1.02323e-16															347							XP_007283190	hypothetical protein CGGC5_1522 [Colletotrichum gloeosporioides Nara gc5]	45.0142	6e-97	351	347	342	5	346	1	342		XM_002566576	Penicillium chrysogenum Wisconsin 54-1255 hypothetical protein (Pc23g00630) mRNA, complete cds	68.4932	9e-60	657	1422	1419	121	775	76	730	1	1
EfM3.050840	-6.74904	4.43154e-17		SignalP-noTM SignalP-TM								Q5Z8Q9	Poly [ADP-ribose] polymerase 2-A OS=Oryza sativa subsp. japonica GN=PARP2-A PE=3 SV=2	40.9091	5.1	44	103	660	16	56	122	164							103												488
EfM3.050920	2.29116	0.0313109		Coil								A7Y3K2	Protein TIC 214 OS=Ipomoea purpurea GN=TIC214 PE=3 SV=1	28	0.002	100	404	2057	221	318	1722	1818		XP_007808462	hypothetical protein MAC_02122 [Metarhizium acridum CQMa 102]	50.4975	1e-138	402	404	350	1	401	1	348		XM_006665566	Cordyceps militaris CM01 MFS transporter, putative (CCM_00406), partial mRNA	69.5017	3e-175	1505	2090	1653	463	1960	139	1636	1	1
EfM3.051180	-2.54751	0.000160772										A3MYB6	Isoleucine--tRNA ligase OS=Actinobacillus pleuropneumoniae serotype 5b (strain L20) GN=ileS PE=3 SV=1	32.5843	1.4	89	449	938	339	425	815	899		XP_009259662	hypothetical protein FPSE_08269 [Fusarium pseudograminearum CS3096]	60.0446	1e-178	448	449	449	1	445	1	444		XM_007827806	Metarhizium robertsii ARSEF 23 alpha-L-fucosidase mRNA	87.9048		1050	1402	1134	227	1273	88	1134	1	1
EfM3.051260	-2.9458	9.9416e-08		SignalP-noTM SignalP-TM								Q63HN8	E3 ubiquitin-protein ligase RNF213 OS=Homo sapiens GN=RNF213 PE=1 SV=3	23.7113	5.7	194	263	5207	33	204	106	293							263							XM_007812001	Metarhizium acridum CQMa 102 neutral/alkaline nonlysosomal ceramidase, putative partial mRNA	72.4212		2317	2433	2418	118	2431	106	2416	1	1
EfM3.051680	-2.44897	0.000883023		SignalP-noTM								Q89B39	ATP synthase subunit beta OS=Buchnera aphidicola subsp. Baizongia pistaciae (strain Bp) GN=atpD PE=3 SV=1	27.1186	3.6	118	235	465	23	140	361	458		XP_002999904	conserved hypothetical protein [Verticillium alfalfae VaMs.102]	33.1288	8e-24	163	235	177	11	173	15	177		XM_007825793	Metarhizium robertsii ARSEF 23 hypothetical protein mRNA	68.1634		2227	2223	2193	4	2207	1	2189	1	1
EfM3.051900	2.64966	0.0129779										Q64ZU2	Shikimate kinase OS=Bacteroides fragilis (strain YCH46) GN=aroK PE=3 SV=1	28.169	0.22	71	155	179	21	91	91	155							155							XM_007823635	Metarhizium robertsii ARSEF 23 flo11 mRNA	67.4033	2e-148	1629	3564	3966	1922	3504	2354	3921	1	1
EfM3.051990	3.51821	0.00112374		SSF56112 G3DSA:3.90.1200.10 PF01636	Phosphotransferase enzyme family	GO:0016772	transferase activity, transferring phosphorus-containing groups	GO:0016772 GO:0016740 GO:0003674 GO:0003824	transferase activity, transferring phosphorus-containing groups transferase activity molecular_function catalytic activity	IPR011009 IPR002575		P86100	Hyaluronidase-1 OS=Mesobuthus martensii PE=1 SV=2	43.5897	3	39	255	410	105	140	103	140		XP_002999692	conserved hypothetical protein [Verticillium alfalfae VaMs.102]	71.6535	2e-127	254	255	437	1	254	179	428							1172
EfM3.053170	-9.35507	0.0268987										A5V885	Probable transcriptional regulatory protein Swit_2142 OS=Sphingomonas wittichii (strain RW1 / DSM 6014 / JCM 10273) GN=Swit_2142 PE=3 SV=1	50	6.1	24	54	247	19	42	139	162							54							XM_007824880	Metarhizium robertsii ARSEF 23 peroxisomal copper amine oxidase mRNA	81.0967		2079	3030	2127	174	2249	1	2079	1	1
EfM3.053290	-5.93442	1.80184e-11										G1UB67	Transcriptional regulator DEF1 OS=Candida albicans (strain SC5314 / ATCC MYA-2876) GN=DEF1 PE=2 SV=1	42.5532	0.002	47	351	887	129	175	248	294							351												1688
EfM3.053300	-6.85339	2.26546e-10										Q8XP14	Uronate isomerase OS=Clostridium perfringens (strain 13 / Type A) GN=uxaC PE=3 SV=1	31.6667	0.86	60	359	466	183	242	298	357							359							XM_007824902	Metarhizium robertsii ARSEF 23 aminopeptidase mRNA	80.4869		2670	2964	2670	298	2964	1	2670	1	1
EfM3.053540	-4.8359	6.65637e-05										A9KL72	S-adenosylmethionine synthase OS=Clostridium phytofermentans (strain ATCC 700394 / DSM 18823 / ISDg) GN=metK PE=3 SV=1	28.0303	0.097	132	224	396	5	123	166	295		XP_007824092	allergen [Metarhizium robertsii ARSEF 23]	64.4144	1e-99	222	224	222	1	222	1	221		XM_007810317	Metarhizium acridum CQMa 102 C6 transcription factor, putative partial mRNA	67.2425	3e-130	1563	1938	1929	362	1907	353	1880	1	1
EfM3.053870	-2.06915	0.00264686		PTHR24003 SSF103473 G3DSA:1.20.1250.20 PF07690 PTHR24003:SF246	Major Facilitator Superfamily	GO:0016021 GO:0055085	integral component of membrane transmembrane transport	GO:0005575 GO:0044425 GO:0016021 GO:0031224 GO:0009987 GO:0006810 GO:0051179 GO:0044765 GO:0044763 GO:1902578 GO:0008150 GO:0051234 GO:0055085 GO:0044699	cellular_component membrane part integral component of membrane intrinsic component of membrane cellular process transport localization single-organism transport single-organism cellular process single-organism localization biological_process establishment of localization transmembrane transport single-organism process	IPR016196 IPR011701		Q08280	Bypass of stop codon protein 6 OS=Saccharomyces cerevisiae (strain ATCC 204508 / S288c) GN=BSC6 PE=1 SV=1	28.1013	2e-30	395	491	497	72	440	70	462		XP_007826656	Major facilitator superfamily domain, general substrate transporter [Metarhizium robertsii ARSEF 23]	71.3666		461	491	462	14	472	9	462		XM_007810637	Metarhizium acridum CQMa 102 succinyl-CoA synthetase beta chain partial mRNA	71.444	2e-132	928	1972	942	951	1878	1	928	1	1
EfM3.053990	2.05606	0.000158762		SignalP-noTM G3DSA:3.20.20.80 PF00150 SSF51445 SignalP-TM	Cellulase (glycosyl hydrolase family 5)	GO:0043169 GO:0003824 GO:0005975 GO:0004553	cation binding catalytic activity carbohydrate metabolic process hydrolase activity, hydrolyzing O-glycosyl compounds	GO:0043169 GO:0003674 GO:0005488 GO:0043167 GO:0003824 GO:0008150 GO:0044238 GO:0005975 GO:0008152 GO:0071704 GO:0016787 GO:0016798 GO:0004553	cation binding molecular_function binding ion binding catalytic activity biological_process primary metabolic process carbohydrate metabolic process metabolic process organic substance metabolic process hydrolase activity hydrolase activity, acting on glycosyl bonds hydrolase activity, hydrolyzing O-glycosyl compounds	IPR013781 IPR001547 IPR017853		P07982	Endoglucanase EG-II OS=Hypocrea jecorina GN=egl2 PE=1 SV=1	49.226	1e-116	323	421	418	21	337	93	415		XP_007825217	hypothetical protein MAA_09028 [Metarhizium robertsii ARSEF 23]	69.0355		394	432	394	39	431	1	393		XM_007827026	Metarhizium robertsii ARSEF 23 hypothetical protein mRNA	77.4295		957	1263	1185	82	1034	1	956	1	1
EfM3.054780	-2.14447	0.00585995		SSF55486 G3DSA:1.20.1050.40						IPR024080		F4HTQ1	Probable thimet oligopeptidase OS=Arabidopsis thaliana GN=At1g67690 PE=3 SV=1	22.807	0.0004	171	209	710	12	174	73	237		XP_006672593	metallopeptidase MepB [Cordyceps militaris CM01]	40.6091	8e-40	197	209	696	12	205	19	213							348
EfM3.054870	-2.93765	0.0105756		SM00823 PTHR24095:SF30 SSF47336 PF00550 G3DSA:3.40.50.980 PTHR24095 G3DSA:1.10.1200.10 G3DSA:3.30.559.10 SSF56801 PF02458	Phosphopantetheine attachment site Transferase family	GO:0031177 GO:0016747	phosphopantetheine binding transferase activity, transferring acyl groups other than amino-acyl groups	GO:0043168 GO:0072341 GO:0033218 GO:0019842 GO:0043167 GO:0036094 GO:0003674 GO:0031177 GO:0005488 GO:0003824 GO:0016740 GO:0016746 GO:0016747	anion binding modified amino acid binding amide binding vitamin binding ion binding small molecule binding molecular_function phosphopantetheine binding binding catalytic activity transferase activity transferase activity, transferring acyl groups transferase activity, transferring acyl groups other than amino-acyl groups	IPR020806 IPR009081 IPR023213 IPR003480		Q4WZ64	Fumigaclavine B O-acetyltransferase OS=Neosartorya fumigata (strain ATCC MYA-4609 / Af293 / CBS 101355 / FGSC A1100) GN=fgaAT PE=1 SV=1	28.4153	8e-08	183	1088	494	601	769	20	172		XP_007283716	transferase family protein [Colletotrichum gloeosporioides Nara gc5]	46.7674		1191	1088	1178	4	1087	3	1178		XM_007283653	Colletotrichum gloeosporioides Nara gc5 transferase family protein (CGGC5_11891), partial mRNA	67.655	6e-61	742	1128	1080	299	1037	264	1001	1	1
EfM3.056220	-4.81982	3.27184e-05		PTHR24221:SF24 SSF52540 SSF90123 PF00664 G3DSA:3.40.50.300 SM00382 PTHR24221 PF00005 G3DSA:1.20.1560.10	ABC transporter transmembrane region ATPases associated with a variety of cellular activities ABC transporter	GO:0042626 GO:0016021 GO:0006810 GO:0055085 GO:0005524 GO:0000166 GO:0017111 GO:0016887	ATPase activity, coupled to transmembrane movement of substances integral component of membrane transport transmembrane transport ATP binding nucleotide binding nucleoside-triphosphatase activity ATPase activity	GO:0016787 GO:0042626 GO:0016820 GO:0016818 GO:0003824 GO:0005215 GO:0043492 GO:0042623 GO:0016817 GO:0017111 GO:0015399 GO:0022857 GO:0003674 GO:0016887 GO:0016462 GO:0015405 GO:0022804 GO:0005575 GO:0044425 GO:0016021 GO:0031224 GO:0006810 GO:0008150 GO:0051179 GO:0051234 GO:0009987 GO:0044765 GO:0044763 GO:1902578 GO:0055085 GO:0044699 GO:0043168 GO:0032559 GO:0030554 GO:0097367 GO:0097159 GO:…	hydrolase activity ATPase activity, coupled to transmembrane movement of substances hydrolase activity, acting on acid anhydrides, catalyzing transmembrane movement of substances hydrolase activity, acting on acid anhydrides, in phosphorus-containing anhydrides catalytic activity transporter activity ATPase activity, coupled to movement of substances ATPase activity, coupled hydrolase activity, a…	IPR011527 IPR001140 IPR003593 IPR003439		P36619	Leptomycin B resistance protein pmd1 OS=Schizosaccharomyces pombe (strain 972 / ATCC 24843) GN=pmd1 PE=3 SV=2	33.2058		1307	1306	1362	49	1298	60	1353		XP_002848840	multidrug resistance protein 2 [Arthroderma otae CBS 113480]	64.5589		1281	1306	1280	25	1305	9	1277							3309
EfM3.056230	-8.42395	8.58955e-21		SSF52777 PF00668 PTHR24096 PF00501 G3DSA:3.40.50.980 G3DSA:2.30.38.10 G3DSA:1.10.1200.10 PTHR24096:SF10 G3DSA:3.30.300.30 SSF56801 SSF47336	Condensation domain AMP-binding enzyme	GO:0003824 GO:0008152	catalytic activity metabolic process	GO:0003824 GO:0003674 GO:0008150 GO:0008152	catalytic activity molecular_function biological_process metabolic process	IPR001242 IPR000873 IPR009081		Q4WYG2	Nonribosomal peptide synthetase 5 OS=Neosartorya fumigata (strain ATCC MYA-4609 / Af293 / CBS 101355 / FGSC A1100) GN=NRPS5 PE=3 SV=2	28.742	7e-96	1089	1050	2202	17	1048	530	1551		XP_001590821	hypothetical protein SS1G_08561 [Sclerotinia sclerotiorum 1980 UF-70]	31.2264	1e-158	1060	1050	1680	13	1047	34	1054		XM_006960872	Trichoderma reesei QM6a predicted protein (TRIREDRAFT_1959), partial mRNA	66.8182	2e-27	440	810	831	364	801	391	819	1	1
EfM3.056990	-3.25699	0.000223008		SignalP-noTM SignalP-TM PF14040	Deoxyribonuclease NucA/NucB							P25823	Maternal protein tudor OS=Drosophila melanogaster GN=tud PE=1 SV=2	22.7273	3.4	88	265	2515	162	249	1391	1467		XP_008601307	hypothetical protein BBA_07988 [Beauveria bassiana ARSEF 2860]	53.3597	5e-90	253	265	257	6	257	8	256							822
EfM3.057040	-2.05274	0.00242954		SSF48264 SSF48113 G3DSA:1.10.630.10 PF03098 PTHR11903 G3DSA:1.10.640.10 PS50292 PTHR11903:SF5	Animal haem peroxidase Animal heme peroxidase superfamily profile.	GO:0005506 GO:0009055 GO:0016705 GO:0055114 GO:0020037 GO:0006979 GO:0004601	iron ion binding electron carrier activity oxidoreductase activity, acting on paired donors, with incorporation or reduction of molecular oxygen oxidation-reduction process heme binding response to oxidative stress peroxidase activity	GO:0043169 GO:0046914 GO:0043167 GO:0003674 GO:0005488 GO:0005506 GO:0046872 GO:0009055 GO:0003824 GO:0016705 GO:0016491 GO:0008152 GO:0044710 GO:0008150 GO:0044699 GO:0055114 GO:0020037 GO:0046906 GO:0097159 GO:1901363 GO:0050896 GO:0006950 GO:0006979 GO:0016209 GO:0016684 GO:0004601	cation binding transition metal ion binding ion binding molecular_function binding iron ion binding metal ion binding electron carrier activity catalytic activity oxidoreductase activity, acting on paired donors, with incorporation or reduction of molecular oxygen oxidoreductase activity metabolic process single-organism metabolic process biological_process single-organism process oxidation-reduc…	IPR001128,Reactome:REACT_13433 IPR010255,KEGG:00940+1.11.1.7,KEGG:00360+1.11.1.7,KEGG:00680+1.11.1.7,MetaCyc:PWY-5461 IPR002007		Q4WY82	Linoleate 10R-lipoxygenase OS=Neosartorya fumigata (strain ATCC MYA-4609 / Af293 / CBS 101355 / FGSC A1100) GN=ppoC PE=1 SV=2	48.1299		1016	1012	1121	1	1010	133	1120		XP_007806548	fatty acid oxygenase, putative [Metarhizium acridum CQMa 102]	75.1724		1015	1012	1122	1	1011	129	1122		XM_007808356	Metarhizium acridum CQMa 102 endosome-associated ubiquitin isopeptidase (AmsH) partial mRNA	78.3654	4e-92	416	2475	1431	1088	1503	1015	1430	1	1
EfM3.057190	-2.56341	0.0279809		G3DSA:3.40.390.10 G3DSA:1.20.1050.40 PF01432 PTHR11804 G3DSA:1.10.1370.10 SSF55486	Peptidase family M3	GO:0004222 GO:0006508	metalloendopeptidase activity proteolysis	GO:0016787 GO:0004175 GO:0004222 GO:0003824 GO:0070011 GO:0003674 GO:0008233 GO:0008237 GO:0044238 GO:0019538 GO:0043170 GO:0071704 GO:0008150 GO:0008152 GO:0006508	hydrolase activity endopeptidase activity metalloendopeptidase activity catalytic activity peptidase activity, acting on L-amino acid peptides molecular_function peptidase activity metallopeptidase activity primary metabolic process protein metabolic process macromolecule metabolic process organic substance metabolic process biological_process metabolic process proteolysis	IPR024079 IPR024080 IPR001567 IPR024077		P25375	Saccharolysin OS=Saccharomyces cerevisiae (strain ATCC 204508 / S288c) GN=PRD1 PE=1 SV=1	32.1775	9e-117	721	701	712	1	700	27	708		XP_007279029	metallopeptidase [Colletotrichum gloeosporioides Nara gc5]	66.8571		700	701	700	1	700	1	698							879
EfM3.057200	-6.73382	1.59719e-18		SM00702 PTHR10869:SF15 PTHR10869 PS51471	Prolyl 4-hydroxylase alpha subunit homologues. Fe(2+) 2-oxoglutarate dioxygenase domain profile.	GO:0005506 GO:0055114 GO:0016705 GO:0031418 GO:0016706 GO:0016491	iron ion binding oxidation-reduction process oxidoreductase activity, acting on paired donors, with incorporation or reduction of molecular oxygen L-ascorbic acid binding oxidoreductase activity, acting on paired donors, with incorporation or reduction of molecular oxygen, 2-oxoglutarate as one donor, and incorporation of one atom each of oxygen into both donors oxidoreductase activity	GO:0043169 GO:0046914 GO:0043167 GO:0003674 GO:0005488 GO:0005506 GO:0046872 GO:0008152 GO:0044710 GO:0008150 GO:0044699 GO:0055114 GO:0003824 GO:0016705 GO:0016491 GO:0043168 GO:0031418 GO:0043177 GO:0031406 GO:0030246 GO:0019842 GO:0036094 GO:0048029 GO:0051213 GO:0016706	cation binding transition metal ion binding ion binding molecular_function binding iron ion binding metal ion binding metabolic process single-organism metabolic process biological_process single-organism process oxidation-reduction process catalytic activity oxidoreductase activity, acting on paired donors, with incorporation or reduction of molecular oxygen oxidoreductase activity anion binding…	IPR006620,KEGG:00904+1.14.11.-,KEGG:00402+1.14.11.-,KEGG:00260+1.14.11.- IPR005123		Q8L970	Probable prolyl 4-hydroxylase 7 OS=Arabidopsis thaliana GN=P4H7 PE=2 SV=1	27.3381	4e-16	278	293	316	25	275	5	258		XP_002146100	prolyl 4-hydroxylase alpha subunit, putative [Talaromyces marneffei ATCC 18224]	44.7458	2e-79	295	293	293	1	288	1	287							1624
EfM3.057210	-9.15751	8.57293e-38		G3DSA:2.60.40.1210 SSF49344 PF03188 SignalP-TM SignalP-noTM	Eukaryotic cytochrome b561	GO:0003824 GO:0030246 GO:0016052 GO:0016021	catalytic activity carbohydrate binding carbohydrate catabolic process integral component of membrane	GO:0003824 GO:0003674 GO:0030246 GO:0005488 GO:0044238 GO:1901575 GO:0005975 GO:0016052 GO:0071704 GO:0008150 GO:0008152 GO:0009056 GO:0005575 GO:0044425 GO:0016021 GO:0031224	catalytic activity molecular_function carbohydrate binding binding primary metabolic process organic substance catabolic process carbohydrate metabolic process carbohydrate catabolic process organic substance metabolic process biological_process metabolic process catabolic process cellular_component membrane part integral component of membrane intrinsic component of membrane	IPR015920 IPR008960 IPR004877		Q01738	Cellobiose dehydrogenase OS=Phanerochaete chrysosporium GN=CDH-1 PE=1 SV=1	23.1343	0.029	134	412	773	70	195	74	198		XP_008597505	cellobiose dehydrogenase [Beauveria bassiana ARSEF 2860]	31.5789	2e-44	399	412	466	6	370	14	401							1236
EfM3.057220	-8.93711	3.33146e-06		Coil								Q983N4	Isoleucine--tRNA ligase OS=Rhizobium loti (strain MAFF303099) GN=ileS PE=3 SV=2	35.7143	0.85	42	359	993	304	344	694	735		XP_011411426	hypothetical protein MAA_11158 [Metarhizium robertsii ARSEF 23]	42.8571	2e-51	210	359	381	159	358	172	381							442
EfM3.057230	-5.79094	3.94442e-19		SignalP-noTM SignalP-TM								Q5THJ4	Vacuolar protein sorting-associated protein 13D OS=Homo sapiens GN=VPS13D PE=1 SV=2	50	2.6	18	57	4388	32	49	1749	1766							57												918
EfM3.057240	-11.4687	5.59722e-27		PS51471 PTHR10869 SM00702	Fe(2+) 2-oxoglutarate dioxygenase domain profile. Prolyl 4-hydroxylase alpha subunit homologues.	GO:0016706 GO:0055114 GO:0016491 GO:0005506 GO:0016705 GO:0031418	oxidoreductase activity, acting on paired donors, with incorporation or reduction of molecular oxygen, 2-oxoglutarate as one donor, and incorporation of one atom each of oxygen into both donors oxidation-reduction process oxidoreductase activity iron ion binding oxidoreductase activity, acting on paired donors, with incorporation or reduction of molecular oxygen L-ascorbic acid binding	GO:0051213 GO:0016706 GO:0016705 GO:0003824 GO:0003674 GO:0016491 GO:0008152 GO:0044710 GO:0008150 GO:0044699 GO:0055114 GO:0043169 GO:0046914 GO:0043167 GO:0005488 GO:0005506 GO:0046872 GO:0043168 GO:0031418 GO:0043177 GO:0031406 GO:0030246 GO:0019842 GO:0036094 GO:0048029	dioxygenase activity oxidoreductase activity, acting on paired donors, with incorporation or reduction of molecular oxygen, 2-oxoglutarate as one donor, and incorporation of one atom each of oxygen into both donors oxidoreductase activity, acting on paired donors, with incorporation or reduction of molecular oxygen catalytic activity molecular_function oxidoreductase activity metabolic process si…	IPR005123 IPR006620,KEGG:00904+1.14.11.-,KEGG:00402+1.14.11.-,KEGG:00260+1.14.11.-		Q9ZW86	Prolyl 4-hydroxylase 1 OS=Arabidopsis thaliana GN=P4H1 PE=1 SV=1	29.108	5e-17	213	306	283	86	294	78	276		XP_008593337	2OG-Fe(II) oxygenase family Oxidoreductase [Beauveria bassiana ARSEF 2860]	48.9796	3e-84	245	306	284	62	305	39	283							1166
EfM3.057250	-7.05993	1.02494e-09										P94375	Uncharacterized transmembrane protein YxlG OS=Bacillus subtilis (strain 168) GN=yxlG PE=2 SV=2	35.3846	0.14	65	228	258	54	117	157	218		XP_007598259	hypothetical protein CFIO01_12332 [Colletotrichum fioriniae PJ7]	48.9474	7e-57	190	228	463	43	226	52	238							684
EfM3.057490	5.68335	7.1613e-19		SignalP-TM SignalP-noTM								Q9HEM6	Guanosine-diphosphatase OS=Kluyveromyces lactis (strain ATCC 8585 / CBS 2359 / DSM 70799 / NBRC 1267 / NRRL Y-1140 / WM37) GN=GDA1 PE=3 SV=1	27.907	0.43	86	213	522	15	92	289	374							213							XM_007814665	Metarhizium acridum CQMa 102 dDENN domain protein partial mRNA	76.4264		3593	4383	3561	798	4325	1	3561	1	1
EfM3.057920	-16.882	0.000425979		SignalP-noTM								P22105	Tenascin-X OS=Homo sapiens GN=TNXB PE=1 SV=4	30.6452	0.004	124	331	4242	82	201	321	424		XP_007817385	cysteine-rich secreted protein [Metarhizium robertsii ARSEF 23]	69.2982	3e-170	342	331	342	1	326	1	339		XM_007822621	Metarhizium robertsii ARSEF 23 succinyl-CoA:3-ketoacid-coenzyme A transferase subunit A mRNA	81.4222		1561	1882	1560	160	1719	1	1560	1	1
EfM3.058140	2.89476	4.34604e-05		SignalP-noTM SignalP-TM								Q4R970	TRAF-type zinc finger domain-containing protein 1 OS=Macaca fascicularis GN=TRAFD1 PE=2 SV=1	25.5102	0.077	98	173	582	22	119	442	538							173							XM_007822259	Metarhizium robertsii ARSEF 23 ChaC-like protein mRNA	74.6939	1e-86	490	903	504	275	764	3	492	1	1
EfM3.059230	2.65706	0.000344383		PF07976 PF01494 G3DSA:3.40.30.20 PTHR13789:SF87 G3DSA:3.50.50.60 SSF51905 PR00420 SSF54373 PTHR13789 G3DSA:3.30.9.10 SSF52833	Phenol hydroxylase, C-terminal dimerisation domain FAD binding domain Aromatic-ring hydroxylase (flavoprotein monooxygenase) signature	GO:0008152 GO:0016491	metabolic process oxidoreductase activity	GO:0008150 GO:0008152 GO:0003824 GO:0003674 GO:0016491	biological_process metabolic process catalytic activity molecular_function oxidoreductase activity	IPR012941,KEGG:00361+1.14.13.7,MetaCyc:PWY-5418,KEGG:00627+1.14.13.7,KEGG:00623+1.14.13.7,UniPathway:UPA00728 IPR002938 IPR003042 IPR012336		P15245	Phenol 2-monooxygenase OS=Trichosporon cutaneum PE=1 SV=3	28.3626	2e-69	684	672	665	60	666	9	648		XP_007820409	FAD binding domain-containing protein [Metarhizium robertsii ARSEF 23]	86.7257		678	672	677	1	671	1	677							732
EfM3.059410	-3.81741	4.75357e-09		PTHR21631 PF13714 SSF51621 G3DSA:3.20.20.60 PTHR21631:SF4	Phosphoenolpyruvate phosphomutase	GO:0003824	catalytic activity	GO:0003824 GO:0003674	catalytic activity molecular_function	IPR015813		Q0QLE4	2,3-dimethylmalate lyase OS=Eubacterium barkeri GN=Dml PE=1 SV=1	38.4906	3e-51	265	387	289	92	352	4	262		XP_007816646	Pyruvate/Phosphoenolpyruvate kinase [Metarhizium robertsii ARSEF 23]	89.8017		353	387	350	35	386	1	350		XM_007818456	Metarhizium robertsii ARSEF 23 DUF1275 domain protein mRNA	73.9796	5e-133	784	1612	798	662	1438	22	798	1	1
EfM3.059460	-11.8799	1.27303e-05		SignalP-noTM PF00445 G3DSA:3.90.730.10 SSF55895 PTHR11240 PTHR11240:SF1 SignalP-TM	Ribonuclease T2 family	GO:0033897 GO:0003723	ribonuclease T2 activity RNA binding	GO:0033897 GO:0016787 GO:0004518 GO:0004519 GO:0004540 GO:0004521 GO:0016788 GO:0016892 GO:0003824 GO:0003674 GO:0016894 GO:0097159 GO:0003723 GO:0003676 GO:1901363 GO:0005488	ribonuclease T2 activity hydrolase activity nuclease activity endonuclease activity ribonuclease activity endoribonuclease activity hydrolase activity, acting on ester bonds endoribonuclease activity, producing 3'-phosphomonoesters catalytic activity molecular_function endonuclease activity, active with either ribo- or deoxyribonucleic acids and producing 3'-phosphomonoesters organic cyclic compo…	IPR001568		P24657	Ribonuclease Trv OS=Hypocrea rufa PE=1 SV=1	64.2553	2e-111	235	263	234	24	258	4	233		XP_007816642	Ribonuclease T2, active site protein [Metarhizium robertsii ARSEF 23]	69.8113	1e-126	265	263	261	3	262	2	261		XM_007818448	Metarhizium robertsii ARSEF 23 FAD dependent oxidoreductase mRNA	73.7715		1689	1833	1839	136	1823	163	1829	1	1
EfM3.059630	-5.90759	2.69137e-08										A5FGX2	Probable malate:quinone oxidoreductase OS=Flavobacterium johnsoniae (strain ATCC 17061 / DSM 2064 / UW101) GN=mqo PE=3 SV=1	55.5556	0.37	27	83	497	57	82	311	337							83							XM_007809023	Metarhizium acridum CQMa 102 hypothetical protein partial mRNA	72.5624	1e-59	441	467	648	19	458	145	582	1	1
EfM3.059640	-3.55382	1.73905e-06										Q5DRB0	Protocadherin gamma-B1 OS=Pan troglodytes GN=PCDHGB1 PE=3 SV=1	29.6703	2	91	101	927	15	100	346	433		XP_007807214	hypothetical protein MAC_00874 [Metarhizium acridum CQMa 102]	59	5e-37	100	101	215	1	100	97	196		XM_009262300	Fusarium pseudograminearum CS3096 hypothetical protein partial mRNA	67.8479		3076	3648	26679	582	3640	1461	4489	1	1
EfM3.060250	2.04032	0.000155422										O74304	MAP kinase kinase kinase win1 OS=Schizosaccharomyces pombe (strain 972 / ATCC 24843) GN=win1 PE=1 SV=1	39.3443	0.16	61	249	1436	84	144	455	515		XP_001210507	predicted protein [Aspergillus terreus NIH2624]	50.4348	1e-71	230	249	243	26	242	11	240		XM_009259736	Fusarium pseudograminearum CS3096 hypothetical protein partial mRNA	74.0343	2e-77	466	590	1743	54	519	13	478	1	1
EfM3.061530	-2.58504	0.00539576										P0CW51	Nitrogenase molybdenum-iron protein alpha chain OS=Methanococcus maripaludis (strain S2 / LL) GN=nifD PE=3 SV=1	38	2.6	50	80	477	31	79	243	292							80							XM_007790129	Eutypa lata UCREL1 hypothetical protein mRNA	74.8066	4e-167	905	1896	1704	966	1868	789	1691	1	1
EfM3.061540	-2.71154	1.27303e-05		G3DSA:2.80.10.50 SSF50405						IPR008999		A2AVA0	Sushi, von Willebrand factor type A, EGF and pentraxin domain-containing protein 1 OS=Mus musculus GN=Svep1 PE=1 SV=1	24.1935	0.004	124	450	3567	257	371	159	273		XP_007788320	hypothetical protein UCREL1_359 [Eutypa lata UCREL1]	65.016		626	632	567	1	626	1	567		XM_009654474	Verticillium dahliae VdLs.17 hypothetical protein partial mRNA	68.3594	2e-73	768	1176	920	254	1019	19	781	1	1
EfM3.062230	9.30141	1.85702e-17		SignalP-noTM SignalP-TM								B9WK98	Arginine biosynthesis bifunctional protein ArgJ, mitochondrial OS=Candida dubliniensis (strain CD36 / ATCC MYA-646 / CBS 7987 / NCPF 3949 / NRRL Y-17841) GN=CD36_71970 PE=3 SV=1	32.7586	0.33	58	107	439	31	88	125	180							107							XM_007819647	Metarhizium robertsii ARSEF 23 LysM domain protein mRNA	71.0526	1e-36	342	1000	1155	476	813	805	1142	1	1
EfM3.062310	-7.53498	4.04882e-05		SSF53448 PTHR10587:SF1 G3DSA:3.90.550.10 PF13641 PTHR10587	Glycosyltransferase like family 2							Q17YQ2	3-oxoacyl-[acyl-carrier-protein] synthase 3 OS=Helicobacter acinonychis (strain Sheeba) GN=fabH PE=3 SV=1	29.6296	5	54	336	331	44	97	243	296		XP_002627347	polysaccharide synthase Cps1 [Blastomyces dermatitidis SLH14081]	35.9249	3e-58	373	336	410	19	332	9	377		XM_009657861	Verticillium dahliae VdLs.17 hypothetical protein partial mRNA	74.4444	1e-23	180	741	1173	541	717	541	720	1	1
EfM3.062700	-56.3384	1.9101e-41		SignalP-TM SignalP-noTM								Q04Z75	Histidinol-phosphate aminotransferase OS=Leptospira borgpetersenii serovar Hardjo-bovis (strain L550) GN=hisC PE=3 SV=1	25	0.25	84	112	367	5	84	248	330							112												384
EfM3.062710	-19.7201	8.5674e-07		PF11807	Domain of unknown function (DUF3328)					IPR021765		I0IUP4	DNA helicase MCM9 OS=Gallus gallus GN=MCM9 PE=1 SV=2	41.4634	3.5	41	255	1169	80	120	1056	1093		XP_008087637	hypothetical protein GLAREA_02230 [Glarea lozoyensis ATCC 20868]	40.5512	2e-57	254	255	311	2	242	15	257							1078
EfM3.062720	-20.4494	0.0157458		PF11807	Domain of unknown function (DUF3328)					IPR021765		B9L718	Imidazole glycerol phosphate synthase subunit HisF OS=Nautilia profundicola (strain ATCC BAA-1463 / DSM 18972 / AmH) GN=hisF PE=3 SV=1	30	2.5	110	274	254	132	230	143	236		XP_007828718	hypothetical protein PFICI_01946 [Pestalotiopsis fici W106-1]	35.7447	3e-35	235	274	256	27	252	26	246							720
EfM3.062730	-8.44756	0.0171112															240							XP_007798299	hypothetical protein UCREL1_10458 [Eutypa lata UCREL1]	30.5936	3e-24	219	240	257	33	235	37	254							594
EfM3.062740	-3.34696	0.0274005		SignalP-TM													198							XP_007711029	hypothetical protein COCCADRAFT_51660, partial [Bipolaris zeicola 26-R-13]	44.3609	5e-35	133	198	139	57	189	7	139		XM_007824021	Metarhizium robertsii ARSEF 23 hypothetical protein mRNA	72.1627	3e-63	467	837	801	340	801	310	765	1	1
EfM3.062880	-6.96492	0.000281269		SignalP-TM SignalP-noTM								Q9C9Z2	Protein RETICULATA-RELATED 3 OS=Arabidopsis thaliana GN=RER3 PE=1 SV=1	33.3333	1.8	57	96	337	18	74	1	52							96												1835
EfM3.062890	-50.4827	0.0151041		PS50007 SSF51695 PTHR31571:SF0 PTHR31571	Phosphatidylinositol-specific phospholipase X-box domain profile.	GO:0008081 GO:0006629	phosphoric diester hydrolase activity lipid metabolic process	GO:0016787 GO:0008081 GO:0016788 GO:0042578 GO:0003824 GO:0003674 GO:0044238 GO:0044710 GO:0006629 GO:0071704 GO:0008150 GO:0008152 GO:0044699	hydrolase activity phosphoric diester hydrolase activity hydrolase activity, acting on ester bonds phosphoric ester hydrolase activity catalytic activity molecular_function primary metabolic process single-organism metabolic process lipid metabolic process organic substance metabolic process biological_process metabolic process single-organism process	IPR000909 IPR017946		Q75E59	Altered inheritance of mitochondria protein 6 OS=Ashbya gossypii (strain ATCC 10895 / CBS 109.51 / FGSC 9923 / NRRL Y-1056) GN=AIM6 PE=3 SV=1	34.3537	5e-39	294	436	389	112	399	117	389		XP_007816643	Phospholipase C, phosphatidylinositol-specific, X domain protein [Metarhizium robertsii ARSEF 23]	52.4752	2e-132	404	436	444	46	435	39	437							216
EfM3.063200	-2.65622	6.17855e-05		PF00550 G3DSA:3.40.50.980 PS00455 SSF47336 SSF52777 G3DSA:2.30.38.10 SM00823 G3DSA:1.10.1200.10 PS50075 SSF56801 PF00668 PTHR24095:SF40 G3DSA:3.30.300.30 PTHR24095 PF00501 PS00012 TIGR01733	Phosphopantetheine attachment site Putative AMP-binding domain signature. Acyl carrier protein phosphopantetheine domain profile. Condensation domain AMP-binding enzyme Phosphopantetheine attachment site. AA-adenyl-dom: amino acid adenylation domain	GO:0031177 GO:0008152 GO:0003824	phosphopantetheine binding metabolic process catalytic activity	GO:0043168 GO:0072341 GO:0033218 GO:0019842 GO:0043167 GO:0036094 GO:0003674 GO:0031177 GO:0005488 GO:0008150 GO:0008152 GO:0003824	anion binding modified amino acid binding amide binding vitamin binding ion binding small molecule binding molecular_function phosphopantetheine binding binding biological_process metabolic process catalytic activity	IPR009081 IPR020845 IPR020806 IPR001242 IPR000873 IPR006162,UniPathway:UPA00094 IPR010071		Q4WVN4	Nonribosomal peptide synthetase 8 OS=Neosartorya fumigata (strain ATCC MYA-4609 / Af293 / CBS 101355 / FGSC A1100) GN=NRPS8 PE=3 SV=1	29.6285		3365	3590	8515	41	3272	4558	7775		XP_681153	hypothetical protein AN7884.2 [Aspergillus nidulans FGSC A4]	32.8755		3495	3590	7214	73	3465	2598	5999		XM_007826677	Metarhizium robertsii ARSEF 23 Cerato-platanin mRNA	76.8971	3e-120	593	810	825	91	681	124	714	1	1
EfM3.063350	-2.1839	0.0455301		SSF82199 G3DSA:2.170.270.10								A5DQN2	Potential protein lysine methyltransferase SET5 OS=Meyerozyma guilliermondii (strain ATCC 6260 / CBS 566 / DSM 6381 / JCM 1539 / NBRC 10279 / NRRL Y-324) GN=SET5 PE=3 SV=2	41.791	9e-08	67	186	483	8	71	366	432		XP_007599342	hypothetical protein CFIO01_08699 [Colletotrichum fioriniae PJ7]	39.521	2e-34	167	186	433	3	168	262	428		XM_003006873	Verticillium albo-atrum VaMs.102 benzoate 4-monooxygenase cytochrome P450, mRNA	65.7143	5e-40	700	2321	1810	286	979	425	1114	1	1
EfM3.064425	-4.17815	0.0132182		G3DSA:1.20.1250.20 PF07690 SSF103473 PTHR11662:SF3 PTHR11662 PS50850	Major Facilitator Superfamily Major facilitator superfamily (MFS) profile.	GO:0055085 GO:0016021	transmembrane transport integral component of membrane	GO:0009987 GO:0006810 GO:0051179 GO:0044765 GO:0044763 GO:1902578 GO:0008150 GO:0051234 GO:0055085 GO:0044699 GO:0005575 GO:0044425 GO:0016021 GO:0031224	cellular process transport localization single-organism transport single-organism cellular process single-organism localization biological_process establishment of localization transmembrane transport single-organism process cellular_component membrane part integral component of membrane intrinsic component of membrane	IPR011701 IPR016196 IPR020846		Q9US44	Uncharacterized transporter C1002.16c OS=Schizosaccharomyces pombe (strain 972 / ATCC 24843) GN=SPAC1002.16c PE=3 SV=1	35.5408	2e-90	453	454	499	1	452	55	498		XP_007824979	major facilitator superfamily transporter [Metarhizium robertsii ARSEF 23]	85.9914		464	454	521	1	453	58	521		XM_007824535	Metarhizium robertsii ARSEF 23 Multi antimicrobial extrusion protein mRNA	75.4488		1894	2512	1941	166	2041	67	1939	1	1
EfM3.064730	4.52003	1.37646e-06										P05688	Chorion class high-cysteine HCB protein 12 OS=Bombyx mori PE=3 SV=1	32.2034	2.2	59	95	131	6	64	66	110							95							XM_007810012	Metarhizium acridum CQMa 102 RPEL repeat protein partial mRNA	72.434	8e-47	341	360	366	16	356	22	362	1	1
EfM3.064820	-2.38103	2.94501e-06		PTHR24063 PS00216 TIGR00879 SSF103473 G3DSA:1.20.1250.20 PTHR24063:SF103 PF00083 PR00171 PS50850	Sugar transport proteins signature 1. SP: MFS transporter, sugar porter (SP) family Sugar (and other) transporter Sugar transporter signature Major facilitator superfamily (MFS) profile.	GO:0006810 GO:0016020 GO:0005215 GO:0055085 GO:0022891 GO:0022857 GO:0016021	transport membrane transporter activity transmembrane transport substrate-specific transmembrane transporter activity transmembrane transporter activity integral component of membrane	GO:0006810 GO:0008150 GO:0051179 GO:0051234 GO:0005575 GO:0016020 GO:0005215 GO:0003674 GO:0009987 GO:0044765 GO:0044763 GO:1902578 GO:0055085 GO:0044699 GO:0022891 GO:0022857 GO:0022892 GO:0044425 GO:0016021 GO:0031224	transport biological_process localization establishment of localization cellular_component membrane transporter activity molecular_function cellular process single-organism transport single-organism cellular process single-organism localization transmembrane transport single-organism process substrate-specific transmembrane transporter activity transmembrane transporter activity substrate-specifi…	IPR005829 IPR003663,Reactome:REACT_15518 IPR016196 IPR005828 IPR020846		P39932	Sugar transporter STL1 OS=Saccharomyces cerevisiae (strain ATCC 204508 / S288c) GN=STL1 PE=1 SV=2	39.7917	2e-115	480	653	569	126	596	21	492		XP_007816740	sugar transporter STL1 [Metarhizium robertsii ARSEF 23]	87.2093		516	653	546	120	635	1	516		XM_007815791	Metarhizium acridum CQMa 102 Aldose 1-epimerase family protein partial mRNA	73.9176	7e-168	947	1146	957	196	1136	1	947	1	1
EfM3.064900	2.51394	5.67942e-05		PTHR11732 PS00062 PR00069 PF00248 G3DSA:3.20.20.100 PS00798 SSF51430 PTHR11732:SF34 PIRSF000097	Aldo/keto reductase family signature 2. Aldo-keto reductase signature Aldo/keto reductase family Aldo/keto reductase family signature 1.	GO:0016491 GO:0055114	oxidoreductase activity oxidation-reduction process	GO:0003824 GO:0003674 GO:0016491 GO:0008152 GO:0044710 GO:0008150 GO:0044699 GO:0055114	catalytic activity molecular_function oxidoreductase activity metabolic process single-organism metabolic process biological_process single-organism process oxidation-reduction process	IPR001395 IPR018170 IPR020471 IPR023210		Q876L8	NAD(P)H-dependent D-xylose reductase xyl1 OS=Hypocrea jecorina GN=xyl1 PE=1 SV=1	77.8816		321	323	324	2	321	3	323		XP_007816731	NADPH-dependent D-xylose reductase [Metarhizium robertsii ARSEF 23]	83.0721		319	323	323	3	321	4	322		XM_007815781	Metarhizium acridum CQMa 102 hypothetical protein partial mRNA	67.4581	9e-59	716	1215	1086	476	1190	350	1064	1	1
EfM3.065190	3.34659	2.4547e-10		SignalP-noTM								Q5BFU1	ATP-dependent RNA helicase dbp4 OS=Emericella nidulans (strain FGSC A4 / ATCC 38163 / CBS 112.46 / NRRL 194 / M139) GN=dbp4 PE=3 SV=1	33.3333	0.44	72	170	812	76	147	257	324							170							XM_007818353	Metarhizium robertsii ARSEF 23 small secreted protein mRNA	73.8739	4e-71	444	462	888	1	441	436	867	1	1
EfM3.065700	-6.45223	0.000111035		SignalP-noTM SignalP-TM								F4JSG3	Replication protein A 70 kDa DNA-binding subunit E OS=Arabidopsis thaliana GN=RPA1E PE=2 SV=1	42.2222	3.8	45	219	784	87	120	484	528		XP_006674715	hypothetical protein CCM_09519 [Cordyceps militaris CM01]	62.8571	2e-78	210	219	212	1	210	1	209		XM_007826981	Metarhizium robertsii ARSEF 23 Ankyrin repeat protein mRNA	66.5217	6e-48	690	1072	825	347	1031	139	825	1	1
EfM3.065750	-4.79665	1.27303e-05		PF00106 PTHR24316 G3DSA:3.40.50.720 PR00081 SSF51735	short chain dehydrogenase Glucose/ribitol dehydrogenase family signature	GO:0016491 GO:0008152 GO:0000166	oxidoreductase activity metabolic process nucleotide binding	GO:0003824 GO:0003674 GO:0016491 GO:0008150 GO:0008152 GO:0097159 GO:0000166 GO:0036094 GO:0005488 GO:1901363 GO:1901265	catalytic activity molecular_function oxidoreductase activity biological_process metabolic process organic cyclic compound binding nucleotide binding small molecule binding binding heterocyclic compound binding nucleoside phosphate binding	IPR002198 IPR016040 IPR002347		Q4WZ66	Chanoclavine-I dehydrogenase OS=Neosartorya fumigata (strain ATCC MYA-4609 / Af293 / CBS 101355 / FGSC A1100) GN=fgaDH PE=3 SV=1	67.5573	1e-127	262	263	261	1	262	1	261		XP_007822928	oxidoreductase [Metarhizium robertsii ARSEF 23]	77.4809	1e-148	262	263	261	1	262	1	261		XM_007815133	Metarhizium acridum CQMa 102 putative catalase partial mRNA	75.9866		1191	1593	1431	277	1463	115	1301	1	1
EfM3.065755	-5.26119	4.50896e-06		PTHR11465 PR00067 PS51402 SSF56634 PS00437 SM01060 G3DSA:2.40.180.10 PF00199 PF06628 PS00438 PTHR11465:SF0	Catalase signature catalase family profile. Catalase proximal heme-ligand signature. Catalase Catalase-related immune-responsive Catalase proximal active site signature.	GO:0006979 GO:0055114 GO:0004096 GO:0020037	response to oxidative stress oxidation-reduction process catalase activity heme binding	GO:0050896 GO:0006950 GO:0008150 GO:0006979 GO:0008152 GO:0044710 GO:0044699 GO:0055114 GO:0016209 GO:0003824 GO:0003674 GO:0004096 GO:0016684 GO:0004601 GO:0016491 GO:0020037 GO:0046906 GO:0097159 GO:0005488 GO:1901363	response to stimulus response to stress biological_process response to oxidative stress metabolic process single-organism metabolic process single-organism process oxidation-reduction process antioxidant activity catalytic activity molecular_function catalase activity oxidoreductase activity, acting on peroxide as acceptor peroxidase activity oxidoreductase activity heme binding tetrapyrrole bind…	IPR018028,KEGG:00380+1.11.1.6,KEGG:00680+1.11.1.6,MetaCyc:PWY-5506 IPR020835,KEGG:00680+1.11.1.6,KEGG:00380+1.11.1.6,MetaCyc:PWY-5506 IPR002226,KEGG:00380+1.11.1.6,MetaCyc:PWY-5506,KEGG:00680+1.11.1.6 IPR011614,MetaCyc:PWY-5506,KEGG:00380+1.11.1.6,KEGG:00680+1.11.1.6 IPR010582,KEGG:00680+1.11.1.6,KEGG:00380+1.11.1.6,MetaCyc:PWY-5506 IPR024708		P30263	Peroxisomal catalase OS=Pichia angusta GN=PXP9 PE=1 SV=1	40	2e-118	475	477	507	30	476	44	507		XP_007813324	putative catalase [Metarhizium acridum CQMa 102]	73.5294		476	477	476	1	476	1	476		XM_007815132	Metarhizium acridum CQMa 102 putative elymoclavine monooxygenase partial mRNA	71.6439		1393	1572	1539	163	1546	163	1513	1	1
EfM3.065760	-7.78153	8.24454e-21		PR00463 G3DSA:1.10.630.10 PTHR24300 PS00086 PR00385 SSF48264 PF00067 PTHR24300:SF66	E-class P450 group I signature Cytochrome P450 cysteine heme-iron ligand signature. P450 superfamily signature Cytochrome P450	GO:0005506 GO:0020037 GO:0016705 GO:0055114 GO:0009055	iron ion binding heme binding oxidoreductase activity, acting on paired donors, with incorporation or reduction of molecular oxygen oxidation-reduction process electron carrier activity	GO:0043169 GO:0046914 GO:0043167 GO:0003674 GO:0005488 GO:0005506 GO:0046872 GO:0020037 GO:0046906 GO:0097159 GO:1901363 GO:0003824 GO:0016705 GO:0016491 GO:0008152 GO:0044710 GO:0008150 GO:0044699 GO:0055114 GO:0009055	cation binding transition metal ion binding ion binding molecular_function binding iron ion binding metal ion binding heme binding tetrapyrrole binding organic cyclic compound binding heterocyclic compound binding catalytic activity oxidoreductase activity, acting on paired donors, with incorporation or reduction of molecular oxygen oxidoreductase activity metabolic process single-organism metabo…	IPR002401 IPR001128,Reactome:REACT_13433 IPR017972,Reactome:REACT_13433		Q12612	Trichodiene oxygenase OS=Fusarium sporotrichioides GN=TRI4 PE=3 SV=1	26.7223	4e-47	479	524	520	22	491	6	480		XP_007822930	Cytochrome P450 CYP5335A1 [Metarhizium robertsii ARSEF 23]	68.3908		522	524	515	1	522	1	514		XM_007815132	Metarhizium acridum CQMa 102 putative elymoclavine monooxygenase partial mRNA	71.6439		1393	1521	1539	112	1495	163	1513	1	1
EfM3.065770	-34.719	4.70037e-27		TIGR03430 PF11991 TIGR03429 PIRSF000509	trp_dimet_allyl: tryptophan dimethylallyltransferase Tryptophan dimethylallyltransferase arom_pren_DMATS: aromatic prenyltransferase, DMATS type	GO:0009820 GO:0050364	alkaloid metabolic process tryptophan dimethylallyltransferase activity	GO:1901564 GO:0009820 GO:0071704 GO:0006807 GO:0008150 GO:0008152 GO:0016765 GO:0016740 GO:0003674 GO:0050364 GO:0003824	organonitrogen compound metabolic process alkaloid metabolic process organic substance metabolic process nitrogen compound metabolic process biological_process metabolic process transferase activity, transferring alkyl or aryl (other than methyl) groups transferase activity molecular_function tryptophan dimethylallyltransferase activity catalytic activity	IPR017796,UniPathway:UPA00327,MetaCyc:PWY-6493 IPR017795,MetaCyc:PWY-6493,UniPathway:UPA00327 IPR012148,UniPathway:UPA00327,MetaCyc:PWY-6493		Q6X2E3	Tryptophan dimethylallyltransferase OS=Epichloe typhina x Neotyphodium lolii GN=dmaW PE=3 SV=1	99.7778		450	451	450	1	450	1	450		XP_007813329	putative dimethyl-allyl-tryptophan-synthase [Metarhizium acridum CQMa 102]	67.3333		450	451	455	1	450	1	448							1104
EfM3.066060.partial-1	-2.56221	0.0054081																																							700
EfM3.066060.partial-2	-2.06392	0.00288784																																		XM_007811590	Metarhizium acridum CQMa 102 ubiquinone/menaquinone biosynthesis-related protein partial mRNA	72.3896	2e-152	996	2222	1176	1078	2065	191	1157	1	1
EfM3.066380	-4.95776	4.12233e-06		Coil PR00081 PTHR24322:SF68 PTHR24322 G3DSA:3.40.50.720 PF00106 SSF51735	Glucose/ribitol dehydrogenase family signature short chain dehydrogenase	GO:0000166 GO:0008152 GO:0016491	nucleotide binding metabolic process oxidoreductase activity	GO:0097159 GO:0000166 GO:0036094 GO:0003674 GO:0005488 GO:1901363 GO:1901265 GO:0008150 GO:0008152 GO:0003824 GO:0016491	organic cyclic compound binding nucleotide binding small molecule binding molecular_function binding heterocyclic compound binding nucleoside phosphate binding biological_process metabolic process catalytic activity oxidoreductase activity	IPR002347 IPR016040 IPR002198		O74628	Uncharacterized oxidoreductase C162.03 OS=Schizosaccharomyces pombe (strain 972 / ATCC 24843) GN=SPCC162.03 PE=3 SV=1	29.0441	7e-26	272	361	292	70	339	9	263		XP_011411215	hypothetical protein MAA_10968 [Metarhizium robertsii ARSEF 23]	82.6087		322	361	333	35	354	7	328		XM_007821646	Metarhizium robertsii ARSEF 23 uracil phosphoribosyltransferase mRNA	78.2148	2e-152	661	729	780	20	680	20	680	1	1
EfM3.067270	-3.2172	0.0249758		Coil								Q10115	Mating-type protein A-2 OS=Neurospora crassa (strain ATCC 24698 / 74-OR23-1A / CBS 708.71 / DSM 1257 / FGSC 987) GN=matA-2 PE=2 SV=2	24.8227	0.053	141	332	373	151	280	86	220		XP_011411210	mating-type MAT1-1-2 [Metarhizium robertsii ARSEF 23]	53.9634	2e-119	328	332	321	1	323	1	318		XM_007821717	Metarhizium robertsii ARSEF 23 mating-type MAT1-1-3 mRNA	75.8687	3e-100	518	793	549	114	631	7	524	1	1
EfM3.067440	-5.96876	4.08118e-11										Q5B0V6	Palmitoyltransferase akr1 OS=Emericella nidulans (strain FGSC A4 / ATCC 38163 / CBS 112.46 / NRRL 194 / M139) GN=akr1 PE=3 SV=2	38.4615	0.091	65	188	737	99	163	578	640							188							XM_007815757	Metarhizium acridum CQMa 102 UPF0016 domain protein, putative partial mRNA	75.8427		1424	3034	1575	913	2332	185	1574	1	1
EfM3.068120	-2.76749	0.000284417		PTHR10108 PF13489 PTHR10108:SF16 SSF53335 G3DSA:3.40.50.150	Methyltransferase domain							Q9RRT0	Demethylmenaquinone methyltransferase OS=Deinococcus radiodurans (strain ATCC 13939 / DSM 20539 / JCM 16871 / LMG 4051 / NBRC 15346 / NCIMB 9279 / R1 / VKM B-1422) GN=menG PE=3 SV=1	28.3237	1e-08	173	308	241	70	228	58	228		XP_003046506	hypothetical protein NECHADRAFT_32990, partial [Nectria haematococca mpVI 77-13-4]	62.7119	1e-133	295	308	299	7	292	1	295		XM_007809468	Metarhizium acridum CQMa 102 hypothetical protein partial mRNA	77.5832	2e-120	571	591	615	21	584	39	608	1	1
EfM3.068330	-2.77729	1.18743e-07		SignalP-noTM SignalP-TM								P93006	Probable protein phosphatase 2C 27 OS=Arabidopsis thaliana GN=At2g33700 PE=2 SV=1	32.4324	9.7	37	66	380	14	50	302	338							66							XM_007824323	Metarhizium robertsii ARSEF 23 squalene monooxygenase-like protein mRNA	75.7473		1472	2061	1503	249	1716	35	1502	1	1
EfM3.069170	-2.13373	0.000405599		SSF53335 PTHR10108:SF16 Coil G3DSA:3.40.50.150 PTHR10108 PF13489	Methyltransferase domain							B1VMX8	Ribosomal RNA large subunit methyltransferase G OS=Streptomyces griseus subsp. griseus (strain JCM 4626 / NBRC 13350) GN=rlmG PE=3 SV=1	31.8841	0.045	69	79	384	2	70	202	258		XP_009256107	hypothetical protein FPSE_04714 [Fusarium pseudograminearum CS3096]	55.7003	2e-125	307	312	316	4	310	10	313		XM_007818730	Metarhizium robertsii ARSEF 23 mitochondrial F1F0-ATP synthase, subunit G mRNA	84.8214	2e-177	560	694	564	93	652	1	560	1	1
EfM3.069440	-6.96467	0.0125628		SignalP-TM PF11327 SignalP-noTM	Protein of unknown function (DUF3129)					IPR021476		C5CHW9	Acetylglutamate kinase OS=Kosmotoga olearia (strain TBF 19.5.1) GN=argB PE=3 SV=1	29.1139	0.22	158	300	282	86	227	66	207		XP_006674259	cell surface protein (Mas1) [Cordyceps militaris CM01]	55.1495	6e-102	301	300	308	1	295	1	297		XM_007818709	Metarhizium robertsii ARSEF 23 Fibronectin type III domain protein mRNA	66.8502		3451	3384	3378	1	3382	1	3370	1	1
EfM3.069580	-3.2155	0.00112374		SignalP-noTM SignalP-TM								A1DE13	Dicer-like protein 1 OS=Neosartorya fischeri (strain ATCC 1020 / DSM 3700 / FGSC A1164 / NRRL 181) GN=dcl1 PE=3 SV=1	22.2222	1.6	126	166	1538	25	136	261	386		XP_008603377	hypothetical protein BBA_10058 [Beauveria bassiana ARSEF 2860]	55.625	1e-51	160	166	321	11	159	5	164		XM_007818696	Metarhizium robertsii ARSEF 23 hypothetical protein mRNA	68.0141	2e-48	569	1381	855	615	1173	264	809	1	1
EfM3.071130	-2.03208	0.000729777										Q7N3Q5	UDP-4-amino-4-deoxy-L-arabinose--oxoglutarate aminotransferase OS=Photorhabdus luminescens subsp. laumondii (strain TT01) GN=arnB PE=3 SV=1	40	1.5	40	61	381	19	56	261	300							61							XM_011319471	Fusarium graminearum PH-1 hypothetical protein mRNA	75	1e-65	376	564	1208	188	563	190	565	1	1
EfM3.072390	2.49122	1.02405e-05		SignalP-noTM								B3QPW8	Chaperone protein DnaJ OS=Chlorobaculum parvum (strain NCIB 8327) GN=dnaJ PE=3 SV=1	60	2.3	20	99	401	61	80	211	230							99							XM_007810596	Metarhizium acridum CQMa 102 hypothetical protein partial mRNA	78.319		1047	1050	1053	1	1046	1	1046	1	1
EfM3.074110	-2.94587	0.042934										P50082	Meiosis-specific APC/C activator protein AMA1 OS=Saccharomyces cerevisiae (strain ATCC 204508 / S288c) GN=AMA1 PE=1 SV=2	47.9167	4e-07	48	363	593	307	354	216	263							363							XM_007820685	Metarhizium robertsii ARSEF 23 SNARE complex subunit (Syn8) mRNA	69.5262	3e-88	781	780	768	1	780	1	768	1	1
EfM3.074930	6.28403	0.0227019										Q39PR0	tRNA uridine 5-carboxymethylaminomethyl modification enzyme MnmG OS=Geobacter metallireducens (strain GS-15 / ATCC 53774 / DSM 7210) GN=mnmG PE=3 SV=1	33.3333	1.8	54	103	624	49	102	440	491							103							XM_007817383	Metarhizium acridum CQMa 102 pyridine nucleotide-disulfide oxidoreductase family protein partial mRNA	73.368		2114	2247	2427	151	2245	349	2425	1	1
EfM3.075920	12.6065	1.39684e-18		SignalP-TM SignalP-noTM								A8EY49	Isoleucine--tRNA ligase OS=Rickettsia canadensis (strain McKiel) GN=ileS PE=3 SV=1	37.7778	1.3	45	90	1079	16	60	800	840							90							XM_007818856	Metarhizium robertsii ARSEF 23 Octanoyltransferase mRNA	73.8739	5e-112	666	1017	1008	331	995	322	986	1	1
EfM3.076020	-2.52814	0.0306786		PF13535 G3DSA:3.30.1490.20 SSF56059	ATP-grasp domain	GO:0005524 GO:0003824	ATP binding catalytic activity	GO:0043168 GO:0032559 GO:0030554 GO:0097367 GO:0097159 GO:0043167 GO:0035639 GO:1901265 GO:0032550 GO:0036094 GO:0032553 GO:0003674 GO:0005488 GO:0001883 GO:0032549 GO:0032555 GO:0017076 GO:0000166 GO:1901363 GO:0005524 GO:0001882 GO:0003824	anion binding adenyl ribonucleotide binding adenyl nucleotide binding carbohydrate derivative binding organic cyclic compound binding ion binding purine ribonucleoside triphosphate binding nucleoside phosphate binding purine ribonucleoside binding small molecule binding ribonucleotide binding molecular_function binding purine nucleoside binding ribonucleoside binding purine ribonucleotide binding…	IPR013815		D3KCC4	Carnosine synthase 1 OS=Gallus gallus GN=CARNS1 PE=1 SV=1	25.3205	6e-12	312	690	930	222	508	500	785		XP_002560803	Pc16g04520 [Penicillium rubens Wisconsin 54-1255]	59.1331		646	690	633	55	689	8	633							289
EfM3.076150	3.88226	0.012086		PF00026 SignalP-TM SSF50630 SignalP-noTM G3DSA:2.40.70.10	Eukaryotic aspartyl protease	GO:0006508 GO:0004190	proteolysis aspartic-type endopeptidase activity	GO:0044238 GO:0019538 GO:0043170 GO:0071704 GO:0008150 GO:0008152 GO:0006508 GO:0016787 GO:0004175 GO:0070001 GO:0003824 GO:0070011 GO:0003674 GO:0004190 GO:0008233	primary metabolic process protein metabolic process macromolecule metabolic process organic substance metabolic process biological_process metabolic process proteolysis hydrolase activity endopeptidase activity aspartic-type peptidase activity catalytic activity peptidase activity, acting on L-amino acid peptides molecular_function aspartic-type endopeptidase activity peptidase activity	IPR001461 IPR021109 IPR009007		P97792	Coxsackievirus and adenovirus receptor homolog OS=Mus musculus GN=Cxadr PE=1 SV=1	22.7545	0.097	334	544	365	239	532	9	309		XP_007815437	aspartic-type endopeptidase, putative [Metarhizium acridum CQMa 102]	68.4404		545	544	543	1	543	2	543		XM_007817245	Metarhizium acridum CQMa 102 DUF563 domain protein partial mRNA	71.3719	5e-179	1261	1948	1434	303	1558	162	1411	1	1
EfM3.076450	3.64287	1.97708e-11		SignalP-noTM SignalP-TM								Q99109	Repellent protein 1 OS=Ustilago maydis (strain 521 / FGSC 9021) GN=REP1 PE=1 SV=1	56.25	1e-05	32	130	652	28	59	505	536							130												219
EfM3.076800	-2.4114	9.35877e-07		PS51212 SignalP-noTM PF01822 SM00321 PS50287	WSC domain profile. WSC domain present in yeast cell wall integrity and stress response component proteins SRCR domain profile.	GO:0005044 GO:0016020	scavenger receptor activity membrane	GO:0005044 GO:0038024 GO:0003674 GO:0004872 GO:0060089 GO:0005575 GO:0016020	scavenger receptor activity cargo receptor activity molecular_function receptor activity molecular transducer activity cellular_component membrane	IPR002889 IPR013994 IPR001190		Q9T0G0	11-beta-hydroxysteroid dehydrogenase-like 5 OS=Arabidopsis thaliana GN=HSD5 PE=2 SV=1	51.3514	0.008	37	427	389	319	355	343	379		XP_007811139	hypothetical protein MAC_04799 [Metarhizium acridum CQMa 102]	47.1526	2e-117	439	427	415	1	426	1	415		XM_007820355	Metarhizium robertsii ARSEF 23 DUF953 domain protein mRNA	75.2809	1e-59	356	539	381	110	462	1	350	1	1
EfM3.077030	2.17541	2.57308e-05		TIGR00879 PTHR24063:SF144 G3DSA:1.20.1250.20 PR00171 SSF103473 PS00217 PTHR24063 PS50850 PF00083	SP: MFS transporter, sugar porter (SP) family Sugar transporter signature Sugar transport proteins signature 2. Major facilitator superfamily (MFS) profile. Sugar (and other) transporter	GO:0022891 GO:0055085 GO:0016020 GO:0006810 GO:0005215 GO:0016021 GO:0022857	substrate-specific transmembrane transporter activity transmembrane transport membrane transport transporter activity integral component of membrane transmembrane transporter activity	GO:0022891 GO:0005215 GO:0022857 GO:0022892 GO:0003674 GO:0009987 GO:0006810 GO:0051179 GO:0044765 GO:0044763 GO:1902578 GO:0008150 GO:0051234 GO:0055085 GO:0044699 GO:0005575 GO:0016020 GO:0044425 GO:0016021 GO:0031224	substrate-specific transmembrane transporter activity transporter activity transmembrane transporter activity substrate-specific transporter activity molecular_function cellular process transport localization single-organism transport single-organism cellular process single-organism localization biological_process establishment of localization transmembrane transport single-organism process cellu…	IPR003663,Reactome:REACT_15518 IPR016196 IPR005829 IPR020846 IPR005828		Q8VZR6	Inositol transporter 1 OS=Arabidopsis thaliana GN=INT1 PE=1 SV=1	30.719	5e-54	459	559	509	60	509	34	481		XP_007818527	General substrate transporter [Metarhizium robertsii ARSEF 23]	87.7917		557	559	556	1	557	1	555		XM_007820335	Metarhizium robertsii ARSEF 23 amidohydrolase 2 mRNA	77.3865		1079	1086	1086	1	1079	1	1079	1	1
EfM3.077900	2.19912	0.00264686		SignalP-noTM SignalP-TM								C0QRI3	Aspartate 1-decarboxylase OS=Persephonella marina (strain DSM 14350 / EX-H1) GN=panD PE=3 SV=1	25.8065	0.43	93	120	140	23	111	8	92							120												408
EfM3.078290	-3.30068	0.0150188		PF12821 PTHR31082:SF0 PTHR31082 PF06738	Protein of unknown function (DUF3815) Protein of unknown function (DUF1212)					IPR024528 IPR010619		Q6CLI2	Pheromone-regulated membrane protein 10 OS=Kluyveromyces lactis (strain ATCC 8585 / CBS 2359 / DSM 70799 / NBRC 1267 / NRRL Y-1140 / WM37) GN=KLLA0F02816g PE=3 SV=1	37.5	2e-152	784	943	951	218	942	261	951		XP_007810287	DUF1212 domain membrane protein [Metarhizium acridum CQMa 102]	76.8332		941	943	959	25	942	28	959		XM_008598150	Beauveria bassiana ARSEF 2860 abc transporter partial mRNA	76.6849	5e-110	549	2517	2061	1835	2379	1376	1923	1	1
EfM3.078620	3.3802	0.000805605										Q08CG8	RING finger protein 44 OS=Danio rerio GN=rnf44 PE=2 SV=1	31.25	2.6	64	505	448	367	425	348	411		XP_007813839	hypothetical protein MAC_07499 [Metarhizium acridum CQMa 102]	59.1797		512	505	530	1	499	1	503		XM_007825446	Metarhizium robertsii ARSEF 23 N-terminal fungal transcription regulatory domain-containing protein mRNA	80.3133		1915	1917	2193	1	1909	1	1897	1	1
EfM3.078640	-2.48789	5.40673e-10		PTHR11699 SSF53720 G3DSA:3.40.605.10 PF00171 PTHR11699:SF31 G3DSA:3.40.309.10 PS00687	Aldehyde dehydrogenase family Aldehyde dehydrogenases glutamic acid active site.	GO:0008152 GO:0055114 GO:0016491 GO:0016620	metabolic process oxidation-reduction process oxidoreductase activity oxidoreductase activity, acting on the aldehyde or oxo group of donors, NAD or NADP as acceptor	GO:0008150 GO:0008152 GO:0044710 GO:0044699 GO:0055114 GO:0003824 GO:0003674 GO:0016491 GO:0016903 GO:0016620	biological_process metabolic process single-organism metabolic process single-organism process oxidation-reduction process catalytic activity molecular_function oxidoreductase activity oxidoreductase activity, acting on the aldehyde or oxo group of donors oxidoreductase activity, acting on the aldehyde or oxo group of donors, NAD or NADP as acceptor	IPR016161 IPR016162 IPR015590 IPR016163 IPR016160		O05619	Vanillin dehydrogenase OS=Pseudomonas sp. (strain HR199 / DSM 7063) GN=vdh PE=1 SV=1	42.9474	2e-121	475	478	481	8	475	4	472		XP_007811253	hypothetical protein MAC_04913 [Metarhizium acridum CQMa 102]	72.6316		475	478	476	3	477	2	476		XM_007825444	Metarhizium robertsii ARSEF 23 mitochondrial import inner membrane translocase subunit TIM10 mRNA	88.8462	7e-91	260	291	291	1	260	1	260	1	1
EfM3.078790	-3.40871	8.10932e-08		SignalP-noTM PR01228	Eggshell protein signature							Q01589	Cell wall protein SED1 OS=Saccharomyces cerevisiae (strain ATCC 204508 / S288c) GN=SED1 PE=1 SV=1	82.0513	5e-12	39	242	338	35	73	171	209							242							XM_007809438	Metarhizium acridum CQMa 102 hypothetical protein partial mRNA	76.2575	2e-98	497	950	780	35	516	1	497	1	1
EfM3.078910	2.01756	0.0140663		PTHR22949								Q2J4M9	Phosphoribosylformylglycinamidine synthase subunit PurL OS=Frankia sp. (strain CcI3) GN=purL PE=3 SV=1	29.1262	3.8	103	232	761	103	199	655	753		XP_007823620	duf814 domain containing protein [Metarhizium robertsii ARSEF 23]	82.684	2e-126	231	232	742	1	231	512	742							1644
EfM3.079420	-5.65808	7.86474e-09		SSF101751 SignalP-noTM PF06766 G3DSA:3.20.120.10 SignalP-TM	Fungal hydrophobin	GO:0005576	extracellular region	GO:0005575 GO:0005576	cellular_component extracellular region	IPR010636		Q9UVI4	Trihydrophobin OS=Claviceps fusiformis GN=TH1 PE=1 SV=1	58.0645	8e-13	62	90	394	31	89	208	269							90							XM_007821120	Metarhizium robertsii ARSEF 23 translin mRNA	81.8908		751	1346	747	586	1335	1	747	1	1
EfM3.080140	-2.3684	9.16478e-05		PS50222 PS50920 PS00018 G3DSA:1.10.238.10 SM00054 PTHR24089 PR00926 SSF103506 SSF47473 PF00153 PTHR24089:SF57 G3DSA:1.50.40.10 PF13499	EF-hand calcium-binding domain profile. Solute carrier (Solcar) repeat profile. EF-hand calcium-binding domain. EF-hand, calcium binding motif Mitochondrial carrier protein signature Mitochondrial carrier protein EF-hand domain pair	GO:0005509 GO:0055085	calcium ion binding transmembrane transport	GO:0043169 GO:0043167 GO:0003674 GO:0005509 GO:0046872 GO:0005488 GO:0009987 GO:0006810 GO:0051179 GO:0044765 GO:0044763 GO:1902578 GO:0008150 GO:0051234 GO:0055085 GO:0044699	cation binding ion binding molecular_function calcium ion binding metal ion binding binding cellular process transport localization single-organism transport single-organism cellular process single-organism localization biological_process establishment of localization transmembrane transport single-organism process	IPR018249 IPR018108 IPR018247 IPR011992 IPR002048 IPR002067 IPR023395		P0CI40	Calcium-binding mitochondrial carrier SAL1 OS=Saccharomyces cerevisiae GN=SAL1 PE=3 SV=1	39.0741	2e-130	540	511	545	16	510	7	545		XP_003006055	calcium-binding mitochondrial carrier SAL1 [Verticillium alfalfae VaMs.102]	65.9218		537	511	537	1	510	1	537		XM_007823353	Metarhizium robertsii ARSEF 23 calcium dependent mitochondrial carrier protein mRNA	75.9954		1733	2046	1962	351	2042	243	1958	1	1
EfM3.080150	-3.18682	1.1472e-09		PF13345	Domain of unknown function (DUF4098)					IPR025386		Q7UJ52	Threonine--tRNA ligase OS=Rhodopirellula baltica (strain SH1) GN=thrS PE=3 SV=2	35.7143	2.7	70	536	743	215	282	17	84		XP_007808179	hypothetical protein MAC_01839 [Metarhizium acridum CQMa 102]	57.9143		537	536	796	1	535	266	796		XM_007809987	Metarhizium acridum CQMa 102 hypothetical protein partial mRNA	72.2642		1590	1698	1602	96	1685	78	1589	1	1
EfM3.081800	-3.05831	6.48496e-13		G3DSA:3.30.230.10 SSF55060 PTHR10457 G3DSA:3.30.70.890 PR00959 PF00288 PS00627 PTHR10457:SF4 PF08544 TIGR00549 SSF54211	Mevalonate kinase family signature GHMP kinases N terminal domain GHMP kinases putative ATP-binding domain. GHMP kinases C terminal mevalon_kin: mevalonate kinase	GO:0008152 GO:0005737 GO:0005524 GO:0016301 GO:0016773 GO:0004496 GO:0008299	metabolic process cytoplasm ATP binding kinase activity phosphotransferase activity, alcohol group as acceptor mevalonate kinase activity isoprenoid biosynthetic process	GO:0008150 GO:0008152 GO:0005737 GO:0044424 GO:0044464 GO:0005575 GO:0043168 GO:0032559 GO:0030554 GO:0097367 GO:0097159 GO:0043167 GO:0035639 GO:1901265 GO:0032550 GO:0036094 GO:0032553 GO:0003674 GO:0005488 GO:0001883 GO:0032549 GO:0032555 GO:0017076 GO:0000166 GO:1901363 GO:0005524 GO:0001882 GO:0016772 GO:0016740 GO:0016301 GO:0003824 GO:0016773 GO:0004496 GO:0044238 GO:0044710 GO:0044711 GO:…	biological_process metabolic process cytoplasm intracellular part cell part cellular_component anion binding adenyl ribonucleotide binding adenyl nucleotide binding carbohydrate derivative binding organic cyclic compound binding ion binding purine ribonucleoside triphosphate binding nucleoside phosphate binding purine ribonucleoside binding small molecule binding ribonucleotide binding molecular_…	IPR014721 IPR006206,KEGG:00520+2.7.1.6,KEGG:00052+2.7.1.6,MetaCyc:PWY-6317,UniPathway:UPA00214 IPR006204 IPR006203 IPR006205,KEGG:00900+2.7.1.36,MetaCyc:PWY-922 IPR013750 IPR020568		P07277	Mevalonate kinase OS=Saccharomyces cerevisiae (strain ATCC 204508 / S288c) GN=ERG12 PE=1 SV=1	40.4358	6e-79	413	488	443	39	430	1	399		XP_007822367	mevalonate kinase [Metarhizium robertsii ARSEF 23]	83.195		482	488	490	7	485	8	488		XM_007814194	Metarhizium acridum CQMa 102 putative SPP30 protein partial mRNA	84.6635		639	648	642	1	638	1	637	1	1
EfM3.100460	-5.45575	0.0314331		PF11807	Domain of unknown function (DUF3328)					IPR021765		Q9L9C1	Phenylacetate-coenzyme A ligase OS=Azoarcus evansii GN=paaK PE=1 SV=1	29.7297	0.049	74	128	440	5	77	234	305		XP_007922968	hypothetical protein MYCFIDRAFT_129973 [Pseudocercospora fijiensis CIRAD86]	48.0916	8e-37	131	128	159	1	126	29	158		XM_007822780	Metarhizium robertsii ARSEF 23 arginase-like protein mRNA	80.2491	3e-143	562	570	576	9	570	15	576	1	1
EfM3.100980	-2.2915	0.0271346															190							XP_007820971	arginase-like protein [Metarhizium robertsii ARSEF 23]	82.2581	2e-107	186	190	191	4	189	6	191							66
EfM3.103940	6.41716	0.0135715		SignalP-noTM SignalP-TM								P24155	Thimet oligopeptidase OS=Rattus norvegicus GN=Thop1 PE=1 SV=4	75	0.27	16	76	687	40	55	43	58							76							XM_007820846	Metarhizium robertsii ARSEF 23 PLC-like phosphodiesterase, TIM beta/alpha-barrel domain protein mRNA	77.3006		1141	1269	1263	58	1196	67	1199	1	1
EfM3.110460	-2.46793	7.91401e-09		PF12311	Protein of unknown function (DUF3632)					IPR022085		P35016	Endoplasmin homolog OS=Catharanthus roseus GN=HSP90 PE=2 SV=1	23.1156	3.7	199	302	817	20	201	436	612		XP_001265540	hypothetical protein NFIA_023540 [Neosartorya fischeri NRRL 181]	38.6885	2e-61	305	302	303	9	298	8	298							522
EfM3.110470	-4.48628	7.24312e-14		PF00545 SignalP-noTM SignalP-TM SSF53933 G3DSA:3.10.450.30	ribonuclease	GO:0004521 GO:0003723 GO:0004540	endoribonuclease activity RNA binding ribonuclease activity	GO:0016787 GO:0004518 GO:0004519 GO:0004540 GO:0004521 GO:0016788 GO:0003824 GO:0003674 GO:0097159 GO:0003723 GO:0003676 GO:1901363 GO:0005488	hydrolase activity nuclease activity endonuclease activity ribonuclease activity endoribonuclease activity hydrolase activity, acting on ester bonds catalytic activity molecular_function organic cyclic compound binding RNA binding nucleic acid binding heterocyclic compound binding binding	IPR000026 IPR016191		P00651	Guanyl-specific ribonuclease T1 OS=Aspergillus oryzae (strain ATCC 42149 / RIB 40) GN=rntA PE=1 SV=2	33.3333	3e-10	102	174	130	73	172	37	129		XP_001217443	predicted protein [Aspergillus terreus NIH2624]	47.8873	3e-38	142	174	197	34	172	56	196		XM_003000449	Verticillium albo-atrum VaMs.102 protein kinase domain-containing protein, mRNA	90.7717		1257	1980	1257	724	1980	1	1257	1	1
EfM3.113700	2.32927	4.47864e-05		G3DSA:2.30.60.10 SSF51322 PF08881 SignalP-noTM SignalP-TM	CVNH domain					IPR011058		B4EHE6	4-hydroxyproline 2-epimerase OS=Burkholderia cenocepacia (strain ATCC BAA-245 / DSM 16553 / LMG 16656 / NCTC 13227 / J2315 / CF5610) GN=BceJ2315_47180 PE=1 SV=1	33.3333	2.4	57	188	310	95	151	259	305							188							XM_007819834	Metarhizium robertsii ARSEF 23 Choline transporter-like protein mRNA	76.3749		2091	2115	2313	24	2111	255	2309	1	1
EfM3.115070	-2.87907	0.00590505		PS50011 SSF56112 SM00220 PF00069 G3DSA:1.10.510.10 G3DSA:3.30.200.20 PTHR23257	Protein kinase domain profile. Serine/Threonine protein kinases, catalytic domain Protein kinase domain	GO:0005524 GO:0006468 GO:0004672 GO:0016772	ATP binding protein phosphorylation protein kinase activity transferase activity, transferring phosphorus-containing groups	GO:0043168 GO:0032559 GO:0030554 GO:0097367 GO:0097159 GO:0043167 GO:0035639 GO:1901265 GO:0032550 GO:0036094 GO:0032553 GO:0003674 GO:0005488 GO:0001883 GO:0032549 GO:0032555 GO:0017076 GO:0000166 GO:1901363 GO:0005524 GO:0001882 GO:0044238 GO:0006468 GO:0044260 GO:0044267 GO:0019538 GO:0016310 GO:0009987 GO:0006796 GO:0006464 GO:0043170 GO:0071704 GO:0043412 GO:0036211 GO:0008150 GO:0044237 GO:…	anion binding adenyl ribonucleotide binding adenyl nucleotide binding carbohydrate derivative binding organic cyclic compound binding ion binding purine ribonucleoside triphosphate binding nucleoside phosphate binding purine ribonucleoside binding small molecule binding ribonucleotide binding molecular_function binding purine nucleoside binding ribonucleoside binding purine ribonucleotide binding…	IPR000719 IPR011009 IPR002290		Q9XF67	3-phosphoinositide-dependent protein kinase 1 OS=Arabidopsis thaliana GN=PDPK1 PE=1 SV=1	31.3609	7e-13	169	361	491	51	205	89	254		XP_008096502	hypothetical protein GLRG_07752 [Colletotrichum graminicola M1.001]	64.9789	4e-108	237	361	267	1	237	1	237							78
EfM3.141340	-3.42373	0.0268759		SignalP-noTM SignalP-TM													92												92												864
EfM3.158840	2.04033	0.0131933		PF02535 PTHR11040 PTHR11040:SF1	ZIP Zinc transporter	GO:0055085 GO:0030001 GO:0016020 GO:0046873	transmembrane transport metal ion transport membrane metal ion transmembrane transporter activity	GO:0009987 GO:0006810 GO:0051179 GO:0044765 GO:0044763 GO:1902578 GO:0008150 GO:0051234 GO:0055085 GO:0044699 GO:0006812 GO:0006811 GO:0030001 GO:0005575 GO:0016020 GO:0022891 GO:0022890 GO:0022892 GO:0005215 GO:0008324 GO:0015075 GO:0022857 GO:0003674 GO:0046873	cellular process transport localization single-organism transport single-organism cellular process single-organism localization biological_process establishment of localization transmembrane transport single-organism process cation transport ion transport metal ion transport cellular_component membrane substrate-specific transmembrane transporter activity inorganic cation transmembrane transporte…	IPR003689		Q12436	Zinc-regulated transporter 2 OS=Saccharomyces cerevisiae (strain ATCC 204508 / S288c) GN=ZRT2 PE=1 SV=1	31.25	3e-42	368	390	422	32	389	28	368		XP_007813890	Fe(2+) transport protein 3 [Metarhizium acridum CQMa 102]	59.2326	2e-152	417	390	446	1	389	1	393		XM_007811590	Metarhizium acridum CQMa 102 ubiquinone/menaquinone biosynthesis-related protein partial mRNA	72.5904	3e-155	996	1425	1176	413	1400	191	1157	1	1
EfM3.162390	-3.08468	0.000730891															44												44							XM_007603077	Colletotrichum fioriniae PJ7 hypothetical protein mRNA	72.4242	2e-44	330	453	462	123	452	132	461	1	1
EfM3.164540	-6.80423	2.49224e-30		SignalP-TM SignalP-noTM								A1Z8P9	Nucleoprotein TPR OS=Drosophila melanogaster GN=Mtor PE=1 SV=1	23.0216	0.54	139	202	2346	12	139	2142	2268		XP_003040436	hypothetical protein NECHADRAFT_102066 [Nectria haematococca mpVI 77-13-4]	42.0213	7e-28	188	202	385	30	201	200	385		XM_007813980	Metarhizium acridum CQMa 102 Chromosome segregation in meiosis protein 3 partial mRNA	76.0291	6e-79	413	924	849	1	413	1	407	1	1
EfM3.180000	5.93984	8.03243e-26		SignalP-noTM								P10576	Nitrogen assimilation regulatory protein OS=Bradyrhizobium sp. (strain RP501 Parasponia) GN=ntrC PE=3 SV=1	28.7037	2.7	108	177	480	12	114	193	290							177							XM_007811507	Metarhizium acridum CQMa 102 oxidoreductase partial mRNA	73.4161	6e-133	805	1818	1095	1057	1816	292	1093	1	1
EfM3.182620	-4.77325	4.48457e-14		PF00348 TIGR03429 SSF48576 PTHR12001 PF11991 PTHR12001:SF5 G3DSA:1.10.600.10	Polyprenyl synthetase arom_pren_DMATS: aromatic prenyltransferase, DMATS type Tryptophan dimethylallyltransferase	GO:0008299 GO:0050364 GO:0009820	isoprenoid biosynthetic process tryptophan dimethylallyltransferase activity alkaloid metabolic process	GO:0044238 GO:0044710 GO:0044711 GO:0006629 GO:1901576 GO:0006720 GO:0009987 GO:0009058 GO:0044237 GO:0071704 GO:0008299 GO:0008150 GO:0008152 GO:0044763 GO:0044255 GO:0044249 GO:0044699 GO:0008610 GO:0016765 GO:0016740 GO:0003674 GO:0050364 GO:0003824 GO:1901564 GO:0009820 GO:0006807	primary metabolic process single-organism metabolic process single-organism biosynthetic process lipid metabolic process organic substance biosynthetic process isoprenoid metabolic process cellular process biosynthetic process cellular metabolic process organic substance metabolic process isoprenoid biosynthetic process biological_process metabolic process single-organism cellular process cellula…	IPR000092 IPR017795,UniPathway:UPA00327,MetaCyc:PWY-6493 IPR008949 IPR017446		Q6X1E1	Tryptophan dimethylallyltransferase OS=Balansia obtecta GN=dmaW PE=3 SV=1	26.5446	7e-26	437	789	465	352	773	29	430		XP_007816269	prenyl transferase [Metarhizium robertsii ARSEF 23]	60.5839	1e-114	274	789	341	7	280	64	337							1509
EfM3.182630	-3.91608	1.5281e-11		SSF48264 PTHR24279 PF00067 PR00463 G3DSA:1.10.630.10	Cytochrome P450 E-class P450 group I signature	GO:0005506 GO:0055114 GO:0020037 GO:0009055 GO:0016705	iron ion binding oxidation-reduction process heme binding electron carrier activity oxidoreductase activity, acting on paired donors, with incorporation or reduction of molecular oxygen	GO:0043169 GO:0046914 GO:0043167 GO:0003674 GO:0005488 GO:0005506 GO:0046872 GO:0008152 GO:0044710 GO:0008150 GO:0044699 GO:0055114 GO:0020037 GO:0046906 GO:0097159 GO:1901363 GO:0009055 GO:0003824 GO:0016705 GO:0016491	cation binding transition metal ion binding ion binding molecular_function binding iron ion binding metal ion binding metabolic process single-organism metabolic process biological_process single-organism process oxidation-reduction process heme binding tetrapyrrole binding organic cyclic compound binding heterocyclic compound binding electron carrier activity catalytic activity oxidoreductase ac…	IPR001128,Reactome:REACT_13433 IPR002401		O94142	Ent-kaurene oxidase OS=Gibberella fujikuroi GN=CYP503A1 PE=1 SV=1	29.2017	3e-63	476	503	525	36	476	43	500		XP_001264200	cytochrome P450 monooxygenase, putative [Neosartorya fischeri NRRL 181]	35.5649	2e-91	478	503	537	46	496	52	521							159
EfM3.182880	-2.81484	1.88769e-06		PF00348 PTHR12001 PTHR12001:SF5 SSF48576 G3DSA:1.10.600.10	Polyprenyl synthetase	GO:0008299	isoprenoid biosynthetic process	GO:0044238 GO:0044710 GO:0044711 GO:0006629 GO:1901576 GO:0006720 GO:0009987 GO:0009058 GO:0044237 GO:0071704 GO:0008299 GO:0008150 GO:0008152 GO:0044763 GO:0044255 GO:0044249 GO:0044699 GO:0008610	primary metabolic process single-organism metabolic process single-organism biosynthetic process lipid metabolic process organic substance biosynthetic process isoprenoid metabolic process cellular process biosynthetic process cellular metabolic process organic substance metabolic process isoprenoid biosynthetic process biological_process metabolic process single-organism cellular process cellula…	IPR000092 IPR017446 IPR008949		P24322	Geranylgeranyl pyrophosphate synthase OS=Neurospora crassa (strain ATCC 24698 / 74-OR23-1A / CBS 708.71 / DSM 1257 / FGSC 987) GN=al-3 PE=2 SV=2	58.1633	2e-78	196	241	433	34	229	130	325		XP_007816271	Polyprenyl synthetase-related protein [Metarhizium robertsii ARSEF 23]	78.6364	4e-124	220	241	327	11	230	16	233		XM_007818075	Metarhizium robertsii ARSEF 23 Cytochrome P450 CYP503E1 mRNA	71.8266	1e-38	323	1239	897	877	1197	463	783	1	1
TCONS_00010262	-2.5306	1.27303e-05
TCONS_00010279	-3.98371	1.29994e-15
[truncated: 32 more columns]
